# Supplementary material for: Transcriptome analysis of the brown rot fungus Gloeophyllum trabeum during lignocellulose degradation
Source: PLoS One. 2020 Dec 14;15(12):e0243984. doi: 10.1371/journal.pone.0243984 (PMC7735643; doi:10.1371/journal.pone.0243984)
Supplement: S2 Table — (XLSX) [file pone.0243984.s002.xlsx]

## Sheet: All
proteinId	BLAST	kogdefline	CAZy	DEG(Cel)	DEG(Cedar)	TPM(Glc.1)	TPM(Glc.2)	TPM(Glc.3)	TPM(Cel.1)	TPM(Cel.2)	TPM(Cel.3)	TPM(Cedar.1)	TPM(Cedar.2)	TPM(Cedar.3)	Average(Glc)	Average(Cel)	Average(Cedar)	Cel/Glc	Cedar/Glc	Cel_Q-value	Cedar_Q-value
4599	Pkinase-domain-containing_protein,_partial_[Gloeophyllum_trabeum_ATCC_11539]	Ca2+/calmodulin-dependent protein kinase, EF-Hand protein superfamily	NA	NA	NA	15.3652	15.9623	14.6545	14.4155	17.8277	13.8526	15.4348	19.4351	11.9709	15.3273	15.3653	15.6136	1.00248	1.01868	0.0250511	0.157528
4613	MFS_general_substrate_transporter,_partial_[Gloeophyllum_trabeum_ATCC_11539]	Monocarboxylate transporter	NA	NA	NA	3.87957	4.4113	3.75137	2.96899	3.34167	2.69823	8.30513	3.5136	8.05216	4.01408	3.00296	6.62363	0.748108	1.6501	0.0216577	0.129665
4763	hypothetical_protein_GLOTRDRAFT_4763,_partial_[Gloeophyllum_trabeum_ATCC_11539]	NA	NA	NA	NA	0.301507	0.295186	0.290706	0.220419	0	0	0.438264	0.191108	0.700299	0.2958	0.073473	0.443224	0.248388	1.49839	NA	NA
4877	hypothetical_protein_GLOTRDRAFT_4877,_partial_[Gloeophyllum_trabeum_ATCC_11539]	DNA helicase PIF1/RRM3	NA	NA	NA	0	0	0	0	0	0	0	0	0	0	0	0	#DIV/0!	#DIV/0!	NA	NA
5006	hypothetical_protein_GLOTRDRAFT_5006,_partial_[Gloeophyllum_trabeum_ATCC_11539]	NA	NA	NA	NA	0	0	0	0	0	0	0	0	0	0	0	0	#DIV/0!	#DIV/0!	NA	NA
5242	DNA/RNA_polymerase,_partial_[Gloeophyllum_trabeum_ATCC_11539]	DNA polymerase zeta, catalytic subunit	NA	NA	NA	6.53519	5.8466	7.0367	6.44241	8.0713	9.86185	7.61187	10.6419	8.11922	6.47283	8.12519	8.791	1.25528	1.35814	0.0355314	0.0191786
5258	hypothetical_protein_GLOTRDRAFT_5258,_partial_[Gloeophyllum_trabeum_ATCC_11539]	NA	NA	NA	NA	18.8279	15.6763	17.6637	18.7931	14.8265	15.1964	14.9737	14.7393	13.2776	17.3893	16.272	14.3302	0.935751	0.824082	0.0323056	0.00534558
5423	hypothetical_protein_GLOTRDRAFT_5423,_partial_[Gloeophyllum_trabeum_ATCC_11539]	mRNA cleavage and polyadenylation factor I complex, subunit RNA15	NA	NA	NA	59.0887	57.33	51.8799	41.6917	38.2717	44.0785	43.7234	52.9274	42.3617	56.0995	41.3473	46.3375	0.737035	0.825987	0.0130646	0.00601403
5585	hypothetical_protein_GLOTRDRAFT_5585,_partial_[Gloeophyllum_trabeum_ATCC_11539]	NA	NA	NA	NA	4.263	4.00509	2.90175	4.60683	3.84815	3.06307	3.6221	3.85592	4.40678	3.72328	3.83935	3.9616	1.03118	1.06401	0.0937324	0.0247153
5637	hypothetical_protein_GLOTRDRAFT_5637,_partial_[Gloeophyllum_trabeum_ATCC_11539]	FOG: Zn-finger	NA	DOWN	DOWN	264.062	284.978	191.595	61.6542	86.0374	96.4071	75.5947	86.1657	92.8206	246.879	81.3662	84.8604	0.32958	0.343733	0.00162282	0.000151609
5675	hypothetical_protein_GLOTRDRAFT_5675,_partial_[Gloeophyllum_trabeum_ATCC_11539]	NA	NA	UP	NA	70.2501	67.2172	80.2933	258.891	190.492	158.278	122.232	119.901	113.468	72.5869	202.554	118.534	2.7905	1.63299	0.0011481	0.000922443
5721	hypothetical_protein_GLOTRDRAFT_5721,_partial_[Gloeophyllum_trabeum_ATCC_11539]	NA	NA	DOWN	NA	15.2614	13.6456	13.5666	5.91437	4.22727	3.60415	8.13609	7.41391	7.81875	14.1579	4.58193	7.78958	0.323631	0.550195	0.000798938	0.000447777
5750	hypothetical_protein_GLOTRDRAFT_5750,_partial_[Gloeophyllum_trabeum_ATCC_11539]	beta-1,6-N-acetylglucosaminyltransferase, contains WSC domain	NA	NA	NA	0	0	0	0	0	0	0	0	0	0	0	0	#DIV/0!	#DIV/0!	NA	NA
5816	hypothetical_protein_GLOTRDRAFT_5816,_partial_[Gloeophyllum_trabeum_ATCC_11539]	NA	NA	DOWN	NA	35.825	32.2807	26.3893	12.2866	13.9394	8.71953	31.8449	23.141	33.2735	31.4983	11.6485	29.4198	0.369813	0.934011	0.00114242	0.115237
5821	hypothetical_protein_GLOTRDRAFT_5821,_partial_[Gloeophyllum_trabeum_ATCC_11539]	NA	NA	DOWN	NA	3.67539	5.94008	5.96199	1.27001	0.923655	1.62114	6.86734	6.88536	6.71852	5.19249	1.2716	6.82374	0.244893	1.31416	0.00496285	0.0218023
5864	hypothetical_protein_GLOTRDRAFT_5864,_partial_[Gloeophyllum_trabeum_ATCC_11539]	NA	NA	NA	NA	10.6125	9.75783	10.1976	9.80669	9.0134	7.12318	10.864	6.65765	12.3341	10.1893	8.64775	9.95189	0.84871	0.976701	0.030278	0.10048
5884	hypothetical_protein_GLOTRDRAFT_5884,_partial_[Gloeophyllum_trabeum_ATCC_11539]	NA	NA	NA	UP	0.648467	0.607639	0.714332	0.536599	0.466791	0.2002	1.80501	1.73774	1.64182	0.656813	0.401197	1.72819	0.610824	2.63118	0.0957209	0.000864744
6258	hypothetical_protein_GLOTRDRAFT_6258,_partial_[Gloeophyllum_trabeum_ATCC_11539]	Stress responsive protein	NA	UP	NA	301.578	257.155	333.839	706.981	631.303	516.204	605.68	450.317	583.296	297.524	618.163	546.431	2.07769	1.8366	0.00213879	0.000947143
6320	ribonuclease_H,_partial_[Gloeophyllum_trabeum_ATCC_11539]	Ribonuclease H	NA	NA	NA	0	0	0	0	0	0	0	0	0	0	0	0	#DIV/0!	#DIV/0!	NA	NA
6549	hypothetical_protein_GLOTRDRAFT_6549,_partial_[Gloeophyllum_trabeum_ATCC_11539]	G-protein alpha subunit (small G protein superfamily)	NA	NA	NA	135.304	114.917	130.225	175.745	107.596	164.016	101.553	115.513	113.287	126.815	149.119	110.118	1.17588	0.868332	0.297322	0.00496563
6576	hypothetical_protein_AGABI1DRAFT_26321,_partial_[Agaricus_bisporus_var._burnettii_JB137-S8]	Ubiquitin/60s ribosomal protein L40 fusion	NA	NA	DOWN	1777.89	1562.33	1645.74	1099.86	1224.31	673.026	270.407	87.4809	207.669	1661.98	999.066	188.519	0.601129	0.11343	0.0128836	0.000431557
6642	P-loop_containing_nucleoside_triphosphate_hydrolase_protein,_partial_[Gloeophyllum_trabeum_ATCC_11539]	AAA+-type ATPase	NA	DOWN	NA	2.66719	2.5718	1.51173	0.595537	0.687315	0.786565	1.62174	1.87489	2.10185	2.25024	0.689806	1.86616	0.306548	0.829317	0.00234868	0.187174
6650	pectin_lyase-like_protein,_partial_[Gloeophyllum_trabeum_ATCC_11539]	NA	GH28	NA	UP	1.05098	0.98996	0.887373	0.709318	0.840046	0.773301	2.92377	2.16877	2.55511	0.976105	0.774222	2.54922	0.793174	2.61162	0.0646811	0.00107793
6663	MFS_transporter,_partial_[Gloeophyllum_trabeum_ATCC_11539]	Monocarboxylate transporter	NA	DOWN	DOWN	64.8744	55.9541	55.3041	3.48419	3.95515	2.09286	3.18298	1.8156	2.75179	58.7109	3.1774	2.58346	0.0541194	0.0440031	4.43515e-05	8.48416e-06
6723	kinase-like_protein,_partial_[Gloeophyllum_trabeum_ATCC_11539]	Signal transduction serine/threonine kinase with PAS/PAC sensor domain	NA	NA	NA	0.491513	0.139096	0.378599	0.3627	0.0992548	0.0940666	0.335641	1.10433	0.232824	0.336403	0.18534	0.557599	0.550948	1.65753	NA	0.319464
6883	hypothetical_protein_GLOTRDRAFT_6883,_partial_[Gloeophyllum_trabeum_ATCC_11539]	NA	NA	NA	NA	0	0	0	0	0	0	0	0	0	0	0	0	#DIV/0!	#DIV/0!	NA	NA
6915	NADH_flavin_oxidoreductase,_partial_[Gloeophyllum_trabeum_ATCC_11539]	NADH:flavin oxidoreductase/12-oxophytodienoate reductase	NA	NA	NA	1.51711	2.7184	1.38221	0.444389	1.39092	4.45849	1.87345	1.65735	1.08988	1.87258	2.09794	1.54022	1.12035	0.822516	NA	NA
7043	hypothetical_protein_GLOTRDRAFT_7043,_partial_[Gloeophyllum_trabeum_ATCC_11539]	AAA ATPase containing von Willebrand factor type A (vWA) domain	NA	NA	NA	6.25951	5.75348	7.12827	12.0777	15.7913	9.06575	5.67376	9.29676	7.37595	6.38042	12.3116	7.44882	1.92959	1.16745	0.0218703	0.0364569
7073	hypothetical_protein_GLOTRDRAFT_7073,_partial_[Gloeophyllum_trabeum_ATCC_11539]	NA	NA	NA	NA	0.615765	1.1861	0.426452	0	0	0	0	0.401069	0.403202	0.742774	0	0.26809	0	0.360931	NA	NA
7118	hypothetical_protein_GLOTRDRAFT_7118,_partial_[Gloeophyllum_trabeum_ATCC_11539]	NA	NA	NA	NA	0	0	1.20033	1.70776	0.139012	0	0	0	0.144328	0.400111	0.61559	0.0481093	1.53855	0.12024	NA	NA
7122	hypothetical_protein_GLOTRDRAFT_7122,_partial_[Gloeophyllum_trabeum_ATCC_11539]	Mitochondrial outer membrane protein Metaxin 2, Metaxin 1-binding protein	NA	UP	NA	4.37797	4.75799	5.85994	9.95192	11.4296	9.08905	7.7466	8.6383	6.21745	4.99863	10.1568	7.53412	2.03192	1.50724	0.00116241	0.00611953
7200	alpha/beta-hydrolase,_partial_[Gloeophyllum_trabeum_ATCC_11539]	NA	NA	NA	NA	6.55471	6.24455	7.0746	7.60484	6.64678	8.33229	7.99513	12.4086	8.88729	6.62462	7.52797	9.76368	1.13636	1.47385	0.0210429	0.014901
7246	hypothetical_protein_GLOTRDRAFT_7246,_partial_[Gloeophyllum_trabeum_ATCC_11539]	NA	NA	NA	NA	0	0	0	0	0	0	0	0	0	0	0	0	#DIV/0!	#DIV/0!	NA	NA
7248	hypothetical_protein_GLOTRDRAFT_49200_[Gloeophyllum_trabeum_ATCC_11539]	Animal-type fatty acid synthase and related proteins	NA	DOWN	DOWN	3.46368	4.26223	2.15817	0.375902	0.821852	1.20499	1.30207	1.55737	1.45509	3.2947	0.800916	1.43817	0.243093	0.436512	0.00999438	0.00509049
7278	hypothetical_protein_GLOTRDRAFT_7278,_partial_[Gloeophyllum_trabeum_ATCC_11539]	NA	NA	NA	NA	0	0	0	0	0	0	0	0	0	0	0	0	#DIV/0!	#DIV/0!	NA	NA
7349	NA	WD40 repeat-containing protein	NA	NA	NA	65.1968	64.2452	49.5072	120.28	98.8513	55.8915	74.2697	50.2665	60.3795	59.6497	91.6742	61.6386	1.53688	1.03334	0.0208128	0.0511092
7445	ClpP/crotonase,_partial_[Gloeophyllum_trabeum_ATCC_11539]	Enoyl-CoA hydratase	NA	UP	UP	5.68554	5.94173	5.81086	15.9719	17.9812	13.9282	13.1113	19.4483	17.1681	5.81271	15.9605	16.5759	2.74579	2.85166	0.00332323	0.00121927
7484	HAT_dimerization,_partial_[Gloeophyllum_trabeum_ATCC_11539]	Tam3-transposase (Ac family)	NA	NA	NA	0	0	0	0	0	0	0.337937	0	0	0	0	0.112646	#DIV/0!	#DIV/0!	NA	NA
7663	Isochorismatase_hydrolase,_partial_[Gloeophyllum_trabeum_ATCC_11539]	NA	NA	NA	NA	12.6805	13.7232	11.5282	33.3736	21.165	17.4822	13.3945	16.9956	13.5291	12.644	24.007	14.6398	1.89869	1.15784	0.0126099	0.00892645
7728	thiolase-like_protein,_partial_[Gloeophyllum_trabeum_ATCC_11539]	Animal-type fatty acid synthase and related proteins	NA	DOWN	DOWN	5.63711	6.88799	4.36353	1.5671	1.29836	0.504325	1.47477	2.14325	1.64441	5.62954	1.12326	1.75414	0.19953	0.311596	0.00401806	0.000658047
7745	Cloroperoxidase,_partial_[Gloeophyllum_trabeum_ATCC_11539]	NA	NA	UP	UP	41.6665	35.3536	33.9905	91.3869	90.6404	167.089	118.77	93.1715	129.537	37.0036	116.372	113.826	3.14489	3.07609	0.0019533	0.000131559
7992	hypothetical_protein_GLOTRDRAFT_7992,_partial_[Gloeophyllum_trabeum_ATCC_11539]	NA	NA	NA	NA	24.1722	13.6193	11.2818	3.7408	8.47035	11.2193	11.3764	9.93361	10.9505	16.3578	7.81014	10.7535	0.477458	0.657395	0.0657552	0.0398281
8019	hypothetical_protein_GLOTRDRAFT_8019,_partial_[Gloeophyllum_trabeum_ATCC_11539]	NA	NA	NA	NA	0.454586	1.31318	1.55613	0	0	0	0	0	0	1.10797	0	0	0	0	NA	NA
8049	hypothetical_protein_GLOTRDRAFT_8049,_partial_[Gloeophyllum_trabeum_ATCC_11539]	NA	NA	NA	UP	3.24928	1.2512	2.71739	4.59156	10.3245	14.6992	9.56362	8.91389	12.4028	2.40596	9.87173	10.2934	4.10304	4.27832	0.028506	0.00746033
8058	DUF1264-domain-containing_protein,_partial_[Gloeophyllum_trabeum_ATCC_11539]	NA	NA	NA	UP	9.71728	6.99639	6.01065	31.6783	26.813	9.74482	25.3832	18.0814	21.9255	7.57477	22.7453	21.7967	3.00278	2.87754	0.0253213	0.00059057
8101	hypothetical_protein_GLOTRDRAFT_8101,_partial_[Gloeophyllum_trabeum_ATCC_11539]	HMG-box transcription factor	NA	NA	NA	2480.83	2057.24	2160.93	11849.5	9790.51	3088.01	5162.57	3185.23	5047.32	2233	8242.66	4465.04	3.69129	1.99957	0.0315653	0.00404055
8189	hypothetical_protein_GLOTRDRAFT_8189,_partial_[Gloeophyllum_trabeum_ATCC_11539]	NA	NA	NA	NA	0	0.79526	0.593591	0	1.12622	0	0.614539	1.08024	0.55352	0.46295	0.375407	0.749435	0.8109	1.61882	NA	NA
8300	hypothetical_protein_GLOTRDRAFT_8300,_partial_[Gloeophyllum_trabeum_ATCC_11539]	NA	NA	NA	NA	0	0	0	0	0	0	0	0	0	0	0	0	#DIV/0!	#DIV/0!	NA	NA
8306	hypothetical_protein_GLOTRDRAFT_8306,_partial_[Gloeophyllum_trabeum_ATCC_11539]	NA	NA	NA	NA	83.4486	69.1777	45.1345	50.6105	56.7588	51.8859	36.4676	34.4643	36.9877	65.9203	53.0851	35.9732	0.805292	0.545708	0.0116457	0.000190285
8386	hypothetical_protein_GLOTRDRAFT_8386,_partial_[Gloeophyllum_trabeum_ATCC_11539]	NA	NA	NA	NA	0	0	0	0.248477	0	0	0	0	0	0	0.0828256	0	#DIV/0!	#DIV/0!	NA	NA
8414	hypothetical_protein_GLOTRDRAFT_8414,_partial_[Gloeophyllum_trabeum_ATCC_11539]	Diphthine synthase	NA	NA	NA	0	0	0	0	0	0	0	0	0	0	0	0	#DIV/0!	#DIV/0!	NA	NA
8626	thiolase-like_protein,_partial_[Gloeophyllum_trabeum_ATCC_11539]	Animal-type fatty acid synthase and related proteins	NA	NA	NA	0	0	0	0	0	0	0	0	0	0	0	0	#DIV/0!	#DIV/0!	NA	NA
8683	hypothetical_protein_GLOTRDRAFT_8683,_partial_[Gloeophyllum_trabeum_ATCC_11539]	Predicted dehydrogenase	NA	DOWN	DOWN	18.3488	18.1075	11.434	0	0.126341	0	0.155337	0.069152	0.133572	15.9634	0.0421136	0.119354	0.00263813	0.00747671	8.47091e-05	2.63951e-05
8692	PLP-dependent_transferase,_partial_[Gloeophyllum_trabeum_ATCC_11539]	Glutamate decarboxylase and related proteins	NA	NA	UP	1.96121	2.03899	2.0039	1.27013	1.85236	1.58885	5.58308	4.4905	5.65157	2.00137	1.57045	5.24172	0.784687	2.61907	0.0243144	6.2872e-05
8767	polyketide_synthase_[Gloeophyllum_trabeum_ATCC_11539]	Animal-type fatty acid synthase and related proteins	NA	NA	NA	0	0	0	0	0	0	0	0	0	0	0	0	#DIV/0!	#DIV/0!	NA	NA
8854	hypothetical_protein_GLOTRDRAFT_8854,_partial_[Gloeophyllum_trabeum_ATCC_11539]	NA	NA	NA	NA	0	0	0	0	0	0	0	0	0	0	0	0	#DIV/0!	#DIV/0!	NA	NA
8913	hypothetical_protein_GLOTRDRAFT_8913,_partial_[Gloeophyllum_trabeum_ATCC_11539]	Putative N2,N2-dimethylguanosine tRNA methyltransferase	NA	DOWN	DOWN	14.072	12.6165	11.9258	5.63394	5.03135	4.2986	3.67233	3.69684	5.50919	12.8714	4.98797	4.29279	0.387522	0.333513	0.000643832	0.000225779
9018	hypothetical_protein_GLOTRDRAFT_9018,_partial_[Gloeophyllum_trabeum_ATCC_11539]	NA	NA	UP	UP	0.50888	0.987501	0.889096	14.9878	19.2068	12.1783	4.99127	8.70777	9.06315	0.795159	15.4576	7.58739	19.4397	9.54199	0.000341414	0.000949781
9110	Sodium/hydrogen_exchanger,_partial_[Gloeophyllum_trabeum_ATCC_11539]	Predicted K+/H+-antiporter	NA	NA	NA	0	0	0	0	0	0	0	0	0	0	0	0	#DIV/0!	#DIV/0!	NA	NA
9220	polyketide_synthetase,_partial_[Gloeophyllum_trabeum_ATCC_11539]	Animal-type fatty acid synthase and related proteins	NA	UP	NA	21.766	23.4264	33.6919	49.927	55.0719	90.1222	15.5438	23.7896	17.285	26.2948	65.0404	18.8728	2.47351	0.717739	0.00573351	0.0739799
9264	hypothetical_protein_GLOTRDRAFT_9264,_partial_[Gloeophyllum_trabeum_ATCC_11539]	Cell growth-regulating nucleolar protein	NA	NA	NA	130.293	95.4312	111.002	113.635	68.6994	76.5853	93.4099	124.768	99.0802	112.242	86.3065	105.753	0.768933	0.942186	0.0545947	0.0275628
9316	WD40_repeat-like_protein,_partial_[Gloeophyllum_trabeum_ATCC_11539]	WD40-repeat-containing subunit of the 18S rRNA processing complex	NA	DOWN	NA	17.3407	19.2662	14.002	8.78375	6.95357	7.36583	15.3615	10.3005	15.0553	16.8697	7.70105	13.5724	0.456503	0.804547	0.00145743	0.0945825
9361	P-loop_containing_nucleoside_triphosphate_hydrolase_protein,_partial_[Gloeophyllum_trabeum_ATCC_11539]	ATP-dependent DNA helicase	NA	NA	NA	0	0	0	0	0	0	0	0	0	0	0	0	#DIV/0!	#DIV/0!	NA	NA
9398	hypothetical_protein_GLOTRDRAFT_9398,_partial_[Gloeophyllum_trabeum_ATCC_11539]	NA	NA	NA	NA	0	0	0	0	0	0	0	0	0	0	0	0	#DIV/0!	#DIV/0!	NA	NA
9475	hypothetical_protein_GLOTRDRAFT_9475,_partial_[Gloeophyllum_trabeum_ATCC_11539]	NA	NA	NA	NA	76.5563	62.3471	48.193	236.003	241.3	28.3745	144.604	58.2617	130.064	62.3655	168.559	110.977	2.70277	1.77946	0.395721	0.200698
9576	hypothetical_protein_GLOTRDRAFT_9576,_partial_[Gloeophyllum_trabeum_ATCC_11539]	NA	NA	NA	NA	0	0	0	0	0	0	0	0	0	0	0	0	#DIV/0!	#DIV/0!	NA	NA
9714	hypothetical_protein_GLOTRDRAFT_9714,_partial_[Gloeophyllum_trabeum_ATCC_11539]	NA	NA	NA	NA	113.682	130.654	123.187	134.272	224.489	323.902	118.34	107.586	157.062	122.508	227.554	127.663	1.85747	1.04208	0.0829944	0.014202
9716	hypothetical_protein_GLOTRDRAFT_9716,_partial_[Gloeophyllum_trabeum_ATCC_11539]	NA	NA	UP	UP	36.385	31.9435	35.2097	83.7562	114.958	136.686	120.243	142.437	125.185	34.5127	111.8	129.288	3.23939	3.7461	0.000542561	1.55394e-05
9823	transcription_initiation_factor_IID,_partial_[Gloeophyllum_trabeum_ATCC_11539]	Transcription initiation factor IID subunit	NA	NA	NA	19.4674	19.9646	20.4316	23.1188	29.3344	32.4141	24.489	31.918	32.5789	19.9546	28.2891	29.662	1.41768	1.48648	0.0248076	0.00732844
9880	hypothetical_protein_GLOTRDRAFT_9880,_partial_[Gloeophyllum_trabeum_ATCC_11539]	NA	NA	NA	NA	0	0	0	0	0	0	0	0	0	0	0	0	#DIV/0!	#DIV/0!	NA	NA
9905	hypothetical_protein_GLOTRDRAFT_9905,_partial_[Gloeophyllum_trabeum_ATCC_11539]	NA	NA	NA	NA	8.37316	10.1231	5.23541	5.62707	6.7051	6.66695	6.72191	4.53159	5.58612	7.91056	6.33304	5.61321	0.800581	0.709584	0.0624042	0.0306388
9973	hypothetical_protein_GLOTRDRAFT_9973,_partial_[Gloeophyllum_trabeum_ATCC_11539]	NA	NA	NA	NA	0.290997	1.12811	0.403406	0.330209	0.733512	0.42179	0.211175	0	0.370663	0.607506	0.49517	0.193946	0.815087	0.319249	NA	NA
9976	cytochrome_P450,_partial_[Gloeophyllum_trabeum_ATCC_11539]	Cytochrome P450 CYP2 subfamily	NA	UP	UP	4.58957	1.83545	3.09973	12.9966	14.9894	26.3064	22.1314	35.0242	26.001	3.17492	18.0975	27.7188	5.70015	8.73057	0.00226344	0.000301227
10003	P-loop_containing_nucleoside_triphosphate_hydrolase_protein,_partial_[Gloeophyllum_trabeum_ATCC_11539]	Ras-related GTPase	NA	NA	NA	0	0	0	0	0	0	0	0	0	0	0	0	#DIV/0!	#DIV/0!	NA	NA
10067	hypothetical_protein_GLOTRDRAFT_10067,_partial_[Gloeophyllum_trabeum_ATCC_11539]	ER-Golgi vesicle-tethering protein p115	NA	NA	NA	79.9175	69.3336	88.6729	114	158.14	192.783	97.466	122.722	104.969	79.308	154.974	108.386	1.95408	1.36664	0.00323817	0.00301164
10171	hypothetical_protein_GLOTRDRAFT_10171,_partial_[Gloeophyllum_trabeum_ATCC_11539]	NA	NA	DOWN	DOWN	51.8728	39.3006	48.1364	1.31778	1.10481	0.995248	4.27616	4.84339	6.85028	46.4366	1.13928	5.32328	0.0245341	0.114635	2.35614e-05	2.42625e-05
10237	hypothetical_protein_GLOTRDRAFT_10237,_partial_[Gloeophyllum_trabeum_ATCC_11539]	NA	NA	UP	NA	27.0425	30.0107	39.898	89.069	73.1591	53.0673	40.2829	30.4871	48.3371	32.3171	71.7651	39.7024	2.22066	1.22853	0.00864997	0.16077
10349	hypothetical_protein_GLOTRDRAFT_10349,_partial_[Gloeophyllum_trabeum_ATCC_11539]	Cytochrome P450 CYP2 subfamily	NA	NA	NA	0	0.353067	0.615286	0	0	0.530673	0.265019	0	0	0.322784	0.176891	0.0883396	0.548016	0.27368	NA	NA
10449	hypothetical_protein_GLOTRDRAFT_10449,_partial_[Gloeophyllum_trabeum_ATCC_11539]	NA	NA	NA	NA	0	0	0	0	0	0	0	0	0	0	0	0	#DIV/0!	#DIV/0!	NA	NA
10551	hypothetical_protein_GLOTRDRAFT_10551,_partial_[Gloeophyllum_trabeum_ATCC_11539]	NA	NA	NA	NA	0	0	0	0	0	0	0	0	0	0	0	0	#DIV/0!	#DIV/0!	NA	NA
10787	hypothetical_protein_GLOTRDRAFT_10787,_partial_[Gloeophyllum_trabeum_ATCC_11539]	NA	NA	NA	NA	0	0	0	0	0	0	0	0	0	0	0	0	#DIV/0!	#DIV/0!	NA	NA
10908	hypothetical_protein_GLOTRDRAFT_10908,_partial_[Gloeophyllum_trabeum_ATCC_11539]	NA	NA	NA	NA	21.346	19.8019	17.1867	13.1995	16.7865	8.48675	10.0622	15.1965	13.8876	19.4449	12.8243	13.0487	0.65952	0.671064	0.0266653	0.00596589
10964	hypothetical_protein_GLOTRDRAFT_10964,_partial_[Gloeophyllum_trabeum_ATCC_11539]	Ubiquitin carboxyl-terminal hydrolase	NA	NA	UP	2.52752	2.24388	3.60865	1.17947	1.62081	1.48918	8.01956	8.94937	9.22837	2.79335	1.42982	8.73243	0.511866	3.12615	0.019083	0.000245008
11004	hypothetical_protein_GLOTRDRAFT_11004,_partial_[Gloeophyllum_trabeum_ATCC_11539]	NA	NA	NA	NA	0	0	0	0	0	0	0	0	0	0	0	0	#DIV/0!	#DIV/0!	NA	NA
11015	hypothetical_protein_GLOTRDRAFT_11015,_partial_[Gloeophyllum_trabeum_ATCC_11539]	NA	NA	NA	NA	0	0	0	0	0	0	0	0	0	0	0	0	#DIV/0!	#DIV/0!	NA	NA
11019	hypothetical_protein_GLOTRDRAFT_11019,_partial_[Gloeophyllum_trabeum_ATCC_11539]	NA	NA	NA	NA	0	0	0	0	0	0	0	0	0.574575	0	0	0.191525	#DIV/0!	#DIV/0!	NA	NA
11074	hypothetical_protein_GLOTRDRAFT_51677,_partial_[Gloeophyllum_trabeum_ATCC_11539]	NA	NA	NA	NA	0	0	0	0	0	0	0	0	0	0	0	0	#DIV/0!	#DIV/0!	NA	NA
11089	hypothetical_protein_GLOTRDRAFT_11089,_partial_[Gloeophyllum_trabeum_ATCC_11539]	NA	NA	NA	NA	384.152	328.094	287.222	623.534	480.109	282.683	762.204	515.153	694.46	333.156	462.109	657.272	1.38706	1.97287	0.541388	0.00377445
11198	hypothetical_protein_GLOTRDRAFT_11198,_partial_[Gloeophyllum_trabeum_ATCC_11539]	FOG: Zn-finger	NA	NA	NA	12.6743	12.2936	7.58274	7.90826	11.3868	5.62456	18.0305	18.8719	18.2633	10.8502	8.30655	18.3886	0.765566	1.69477	0.0964037	0.00665801
11343	hypothetical_protein_GLOTRDRAFT_102471_[Gloeophyllum_trabeum_ATCC_11539]	Kinesin (KAR3 subfamily)	NA	NA	NA	3.62782	0	2.79212	4.29682	0.241926	6.77356	7.77748	0.0870277	0	2.13998	3.77077	2.6215	1.76206	1.22501	1	1
11392	fungal_pheromone_STE3G-protein-coupled_receptor,_partial_[Gloeophyllum_trabeum_ATCC_11539]	NA	NA	NA	NA	0.32247	0.188925	0.237767	0.146335	0.0810318	0.284723	0.0939633	0.20685	0.28485	0.249721	0.170696	0.195221	0.683549	0.781757	NA	0.110493
11410	hypothetical_protein_GLOTRDRAFT_11410,_partial_[Gloeophyllum_trabeum_ATCC_11539]	NA	NA	UP	UP	1502.72	1336.71	1219.81	10169.3	8492.93	6341.26	4781.75	2577.42	4398.82	1353.08	8334.49	3919.33	6.15965	2.8966	9.12078e-05	0.00168731
11419	bola-like_protein,_partial_[Gloeophyllum_trabeum_ATCC_11539]	BolA (bacterial stress-induced morphogen)-related protein	NA	NA	NA	12.7062	6.43677	14.0287	12.6317	8.88105	15.1596	11.3183	10.0526	7.93963	11.0572	12.2241	9.77019	1.10553	0.883601	0.165804	0.0919828
11429	hypothetical_protein_GLOTRDRAFT_11429,_partial_[Gloeophyllum_trabeum_ATCC_11539]	NA	NA	NA	NA	0	0	0	0.41621	0	0	0	0	0	0	0.138737	0	#DIV/0!	#DIV/0!	NA	NA
11437	RNA_recognition_motif_2,_partial_[Gloeophyllum_trabeum_ATCC_11539]	Protein Mei2, essential for commitment to meiosis, and related proteins	NA	NA	NA	108.446	110.567	87.6499	56.4676	106.948	86.3691	107.381	108.543	113.706	102.221	83.2618	109.877	0.814526	1.07489	0.183745	0.00493977
11489	hypothetical_protein_GLOTRDRAFT_11489,_partial_[Gloeophyllum_trabeum_ATCC_11539]	FOG: Transposon-encoded proteins with TYA, reverse transcriptase, integrase domains in various combinations	NA	NA	NA	0	0	0.180542	0	0	0	0	0	0	0.0601805	0	0	0	0	NA	NA
11514	polyketide_synthase_[Gloeophyllum_trabeum_ATCC_11539]	NA	NA	DOWN	DOWN	384.37	406.041	277.39	7.54137	10.5416	15.3755	13.9853	13.5298	12.5418	355.933	11.1528	13.3523	0.0313341	0.0375135	4.08129e-05	1.34586e-06
11526	hypothetical_protein_GLOTRDRAFT_11526,_partial_[Gloeophyllum_trabeum_ATCC_11539]	NA	NA	NA	NA	1.40172	1.90354	1.34381	0.743607	0.967933	0.55835	1.65602	0.954959	1.44876	1.54969	0.75663	1.35324	0.488246	0.873235	0.0679229	0.0509379
11626	hypothetical_protein_GLOTRDRAFT_11626,_partial_[Gloeophyllum_trabeum_ATCC_11539]	NA	NA	NA	UP	17.5901	17.3092	31.3656	102.077	98.8868	39.6855	124.223	58.9671	105.894	22.0883	80.2165	96.3612	3.63163	4.36255	0.0108944	0.00202486
11638	hypothetical_protein_GLOTRDRAFT_11638,_partial_[Gloeophyllum_trabeum_ATCC_11539]	Nuclear receptor coregulator SMRT/SMRTER, contains Myb-like domains	NA	NA	NA	9.85379	9.66182	8.31236	12.0036	16.8243	10.15	12.0615	11.8571	12.9659	9.27599	12.9926	12.2948	1.40067	1.32545	0.0207786	0.00395615
11659	hypothetical_protein_GLOTRDRAFT_11659,_partial_[Gloeophyllum_trabeum_ATCC_11539]	Uncharacterized conserved protein	NA	NA	NA	5.83458	6.1691	7.09994	6.75676	6.19908	5.50016	7.60491	8.75717	7.39785	6.36788	6.152	7.91998	0.966099	1.24374	0.043991	0.0120063
11662	hypothetical_protein_GLOTRDRAFT_11662,_partial_[Gloeophyllum_trabeum_ATCC_11539]	NA	NA	NA	NA	8.00495	10.0819	5.97032	3.60146	5.65901	1.84677	9.03479	6.01603	14.1121	8.01905	3.70241	9.72096	0.461702	1.21223	0.06391	0.0857919
11690	FMN-linked_oxidoreductase_[Neolentinus_lepideus_HHB14362_ss-1]	NA	NA	NA	NA	14.0638	17.0323	14.6402	10.2461	12.137	8.06728	12.4876	11.9225	9.46615	15.2454	10.1501	11.2921	0.665783	0.740685	0.0277731	0.00981763
11706	hypothetical_protein_GLOTRDRAFT_11706,_partial_[Gloeophyllum_trabeum_ATCC_11539]	Predicted GTP-binding protein MMR1	NA	NA	NA	55.1841	53.0064	50.3347	47.3011	36.2241	40.8842	60.8314	62.4676	64.3655	52.8417	41.4698	62.5549	0.784793	1.18382	0.0211026	0.0031544
11718	hypothetical_protein_GLOTRDRAFT_11718,_partial_[Gloeophyllum_trabeum_ATCC_11539]	NA	NA	NA	NA	0	0	0	0	0	0	0	0	0.208394	0	0	0.0694646	#DIV/0!	#DIV/0!	NA	NA
11721	hypothetical_protein_GLOTRDRAFT_11721,_partial_[Gloeophyllum_trabeum_ATCC_11539]	Reductases with broad range of substrate specificities	NA	NA	NA	0	0	0	0	0	0	0	0	0	0	0	0	#DIV/0!	#DIV/0!	NA	NA
11733	hypothetical_protein_GLOTRDRAFT_11733,_partial_[Gloeophyllum_trabeum_ATCC_11539]	NA	NA	NA	NA	12.2921	11.3983	8.93025	8.77948	9.7534	3.48677	12.0295	13.4627	13.0923	10.8735	7.33988	12.8615	0.675022	1.18282	0.123879	0.0116783
11759	hypothetical_protein_GLOTRDRAFT_11759,_partial_[Gloeophyllum_trabeum_ATCC_11539]	NA	NA	NA	NA	1.12461	0.544684	0.19521	0.637425	1.77023	0.814733	2.44827	1.45261	1.78951	0.621502	1.07413	1.8968	1.72828	3.05196	NA	0.0404989
11780	hypothetical_protein_GLOTRDRAFT_11780,_partial_[Gloeophyllum_trabeum_ATCC_11539]	NA	NA	NA	NA	0	0	0	0	0	0	0	0	0	0	0	0	#DIV/0!	#DIV/0!	NA	NA
11794	hypothetical_protein_GLOTRDRAFT_11794,_partial_[Gloeophyllum_trabeum_ATCC_11539]	NA	NA	NA	NA	1.15823	1.7358	1.31311	1.3217	2.20725	3.16574	0.932278	1.37489	1.50976	1.40238	2.23156	1.27231	1.59127	0.907248	0.0716602	0.0507069
11804	hypothetical_protein_GLOTRDRAFT_11804,_partial_[Gloeophyllum_trabeum_ATCC_11539]	NA	NA	NA	NA	0.622658	0	0	0	0	0	0	0	0	0.207553	0	0	0	0	NA	NA
11836	hypothetical_protein_GLOTRDRAFT_11836,_partial_[Gloeophyllum_trabeum_ATCC_11539]	NA	NA	NA	NA	2.06533	2.65214	0.966635	0	0	0	1.0155	0.900856	2.72798	1.8947	0	1.54811	0	0.817075	NA	NA
11868	polyketide_synthase_[Gloeophyllum_trabeum_ATCC_11539]	NA	NA	DOWN	DOWN	335.29	326.77	253.889	3.3512	7.00242	11.1189	11.4656	10.5498	9.23481	305.316	7.1575	10.4167	0.0234429	0.0341178	0.000138054	1.41936e-06
11911	hypothetical_protein_GLOTRDRAFT_11911,_partial_[Gloeophyllum_trabeum_ATCC_11539]	NA	NA	NA	NA	0.34445	0.997924	0.473719	0.391095	0.43543	0	0.249573	0.222422	1.09741	0.605364	0.275508	0.523135	0.455112	0.864166	NA	NA
11930	hypothetical_protein_GLOTRDRAFT_11930,_partial_[Gloeophyllum_trabeum_ATCC_11539]	NA	NA	NA	NA	11.0838	9.48884	11.0877	5.04204	7.27587	5.5403	16.2626	13.6363	23.3857	10.5535	5.95274	17.7616	0.564056	1.68301	0.0516698	0.0209072
12026	hypothetical_protein_GLOTRDRAFT_12026,_partial_[Gloeophyllum_trabeum_ATCC_11539]	NA	NA	NA	NA	7.49044	5.30976	3.95023	2.26655	1.06052	1.24955	1.77687	5.31244	3.3088	5.58348	1.52554	3.46603	0.273224	0.620766	0.0263918	0.0602816
12138	hypothetical_protein_GLOTRDRAFT_12138,_partial_[Gloeophyllum_trabeum_ATCC_11539]	NA	NA	NA	NA	0	0.784417	1.66955	0	1.03458	0.592115	0	1.05251	0.781287	0.81799	0.542232	0.611266	0.662883	0.747278	NA	NA
12161	hypothetical_protein_GLOTRDRAFT_12161,_partial_[Gloeophyllum_trabeum_ATCC_11539]	NA	NA	DOWN	DOWN	609.029	508.521	381.941	61.1739	121.699	89.6245	75.1265	125.565	104.761	499.83	90.8326	101.817	0.181727	0.203704	0.000417012	0.000124691
12169	hypothetical_protein_GLOTRDRAFT_12169,_partial_[Gloeophyllum_trabeum_ATCC_11539]	Alpha/beta hydrolase	NA	NA	NA	14.9445	15.6301	17.0126	10.3069	9.03542	8.62684	13.2918	12.8441	14.1988	15.8624	9.32305	13.4449	0.587746	0.847597	0.00451798	0.00434567
12189	hypothetical_protein_GLOTRDRAFT_12189,_partial_[Gloeophyllum_trabeum_ATCC_11539]	NA	NA	NA	NA	0.209842	0.411067	0.150935	0.23498	0.254562	0.295719	0	0	0	0.257281	0.261754	0	1.01738	0	NA	NA
12268	hypothetical_protein_GLOTRDRAFT_11718,_partial_[Gloeophyllum_trabeum_ATCC_11539]	NA	NA	NA	NA	0	0	0	0	0	0	0	0	0.208394	0	0	0.0694646	#DIV/0!	#DIV/0!	NA	NA
12318	hypothetical_protein_GLOTRDRAFT_12318,_partial_[Gloeophyllum_trabeum_ATCC_11539]	NA	NA	NA	NA	7.99555	3.85345	4.79746	0	3.86949	0	6.55007	2.59946	10.6545	5.54882	1.28983	6.60134	0.232452	1.18968	0.0390313	0.560295
12382	hypothetical_protein_GLOTRDRAFT_12382,_partial_[Gloeophyllum_trabeum_ATCC_11539]	NA	NA	NA	NA	0	0	0	0	0	0	0	0	0	0	0	0	#DIV/0!	#DIV/0!	NA	NA
12384	hypothetical_protein_GLOTRDRAFT_12384,_partial_[Gloeophyllum_trabeum_ATCC_11539]	NA	NA	NA	NA	0	0	0	0	0	0	0	0	0	0	0	0	#DIV/0!	#DIV/0!	NA	NA
12501	hypothetical_protein_GLOTRDRAFT_12501,_partial_[Gloeophyllum_trabeum_ATCC_11539]	NA	NA	NA	NA	0.235239	0	0	0	0	0	0	0	0	0.078413	0	0	0	0	NA	NA
12609	hypothetical_protein_GLOTRDRAFT_12609,_partial_[Gloeophyllum_trabeum_ATCC_11539]	NA	NA	NA	NA	1.95383	2.81963	5.77452	4.80161	9.51175	7.70517	9.50911	7.68664	6.60325	3.51599	7.33951	7.933	2.08746	2.25626	0.106271	0.0509542
12750	hypothetical_protein_GLOTRDRAFT_12750,_partial_[Gloeophyllum_trabeum_ATCC_11539]	NA	NA	DOWN	NA	4.08092	5.09673	5.3429	1.52053	1.00128	0.735431	8.65138	8.02882	8.55333	4.84018	1.08575	8.41118	0.224319	1.73778	0.00123002	0.0013306
12762	hypothetical_protein_GLOTRDRAFT_12762,_partial_[Gloeophyllum_trabeum_ATCC_11539]	NA	NA	NA	NA	0	0	0	0	0	0	0	0	0	0	0	0	#DIV/0!	#DIV/0!	NA	NA
12781	hypothetical_protein_GLOTRDRAFT_21871,_partial_[Gloeophyllum_trabeum_ATCC_11539]	NA	NA	NA	NA	0	0	0	1.58509	0	0	0.000209347	0	0	0	0.528364	6.97823e-05	#DIV/0!	#DIV/0!	NA	NA
12818	hypothetical_protein_GLOTRDRAFT_12818,_partial_[Gloeophyllum_trabeum_ATCC_11539]	NA	NA	NA	NA	0	1.77916	1.27935	0.720292	3.23372	0.923383	0.903479	2.40641	2.41921	1.0195	1.6258	1.9097	1.5947	1.87317	NA	NA
12858	hypothetical_protein_GLOTRDRAFT_12858,_partial_[Gloeophyllum_trabeum_ATCC_11539]	NA	NA	NA	UP	0.406127	0.199487	0.463383	0.962591	0.664343	0.484683	1.01209	2.94872	1.68619	0.356332	0.703873	1.88234	1.97533	5.28253	0.0767143	0.00383644
12938	hypothetical_protein_GLOTRDRAFT_12938,_partial_[Gloeophyllum_trabeum_ATCC_11539]	NA	NA	NA	NA	66.3374	72.7557	50.8677	82.6744	93.516	88.2497	58.243	73.4266	53.4271	63.3203	88.1467	61.6989	1.39208	0.974394	0.0109458	0.0534999
12960	hypothetical_protein_GLOTRDRAFT_12960,_partial_[Gloeophyllum_trabeum_ATCC_11539]	NA	NA	NA	NA	0	0	0	0	0	0	0	0	0	0	0	0	#DIV/0!	#DIV/0!	NA	NA
12971	hypothetical_protein_GLOTRDRAFT_149064_[Gloeophyllum_trabeum_ATCC_11539]	NA	GH3	NA	NA	33.3671	29.8558	24.1926	22.2603	26.6777	15.7488	21.0356	8.68443	18.7569	29.1385	21.5623	16.159	0.739993	0.554558	0.0338534	0.0260283
13015	fungal_hydrophobin,_partial_[Gloeophyllum_trabeum_ATCC_11539]	NA	NA	NA	NA	6.15765	5.93052	9.38193	2.16088	2.42529	2.77015	12.197	9.22458	12.9025	7.1567	2.45211	11.4413	0.342631	1.59869	0.0419997	0.0411143
13044	translation_initiation_factor_eIF4e,_partial_[Gloeophyllum_trabeum_ATCC_11539]	Predicted mRNA cap-binding protein related to eIF-4E	NA	UP	NA	14.2585	14.9276	18.2024	35.6033	29.0895	35.6153	22.9361	32.6753	25.4444	15.7962	33.436	27.0186	2.11672	1.71045	0.00082101	0.00503573
13098	hypothetical_protein_GLOTRDRAFT_13098,_partial_[Gloeophyllum_trabeum_ATCC_11539]	FOG: Transposon-encoded proteins with TYA, reverse transcriptase, integrase domains in various combinations	NA	NA	NA	0	0	0	0	0	0.11685	0	0	0	0	0.0389499	0	#DIV/0!	#DIV/0!	NA	NA
13228	hypothetical_protein_GLOTRDRAFT_13228,_partial_[Gloeophyllum_trabeum_ATCC_11539]	Predicted transporter (major facilitator superfamily)	NA	NA	NA	110.434	106.841	102.731	160.319	149.248	761.129	72.2721	43.0829	65.1173	106.669	356.899	60.1574	3.34586	0.563965	0.166284	0.00387249
13276	SET_domain-containing_protein,_partial_[Gloeophyllum_trabeum_ATCC_11539]	Histone tail methylase	NA	NA	NA	11.0781	13.6382	11.765	16.2429	17.0073	28.3475	18.3154	31.0105	17.5101	12.1604	20.5326	22.2787	1.68847	1.83206	0.0210178	0.0136534
13333	hypothetical_protein_GLOTRDRAFT_13333,_partial_[Gloeophyllum_trabeum_ATCC_11539]	NA	NA	NA	NA	4.04715	4.76566	3.92289	5.5692	5.89151	3.46065	7.41736	5.87136	7.24227	4.24523	4.97379	6.84367	1.17162	1.61208	0.0607546	0.00615194
13370	hypothetical_protein_GLOTRDRAFT_17064,_partial_[Gloeophyllum_trabeum_ATCC_11539]	NA	NA	NA	NA	0	0	0	1.62494	0	0.693729	0	0	0	0	0.772888	0	#DIV/0!	#DIV/0!	NA	NA
13420	hypothetical_protein_GLOTRDRAFT_13420,_partial_[Gloeophyllum_trabeum_ATCC_11539]	NA	NA	NA	NA	0	0.593052	0.426452	0.720292	0	0	0	0.401069	0	0.339835	0.240097	0.13369	0.706512	0.393396	NA	NA
13435	hypothetical_protein_GLOTRDRAFT_13435,_partial_[Gloeophyllum_trabeum_ATCC_11539]	NA	NA	DOWN	DOWN	118.3	128.636	145.372	26.032	17.6214	40.1343	40.005	50.0601	32.9228	130.769	27.9292	40.996	0.213576	0.313498	0.00111296	0.000242029
13439	hypothetical_protein_GLOTRDRAFT_13439,_partial_[Gloeophyllum_trabeum_ATCC_11539]	NA	NA	NA	NA	0	0	0	0	0	0	0	0	0	0	0	0	#DIV/0!	#DIV/0!	NA	NA
13446	hypothetical_protein_GLOTRDRAFT_13446,_partial_[Gloeophyllum_trabeum_ATCC_11539]	NA	NA	NA	NA	47.0028	52.6409	51.7622	79.2193	79.6893	38.6919	59.1635	49.666	62.1052	50.4686	65.8669	56.9782	1.30511	1.12898	0.353558	0.01011
13476	hypothetical_protein_GLOTRDRAFT_13476,_partial_[Gloeophyllum_trabeum_ATCC_11539]	NA	NA	NA	NA	0	0	0	0	0	0	0	0	0	0	0	0	#DIV/0!	#DIV/0!	NA	NA
13487	hypothetical_protein_GLOTRDRAFT_13487,_partial_[Gloeophyllum_trabeum_ATCC_11539]	NA	NA	NA	NA	1.21895	1.17663	1.66955	1.85483	2.06916	1.77634	2.06051	2.63128	3.64601	1.35504	1.90011	2.77926	1.40225	2.05105	NA	0.0660202
13532	hypothetical_protein_GLOTRDRAFT_16209,_partial_[Gloeophyllum_trabeum_ATCC_11539]	NA	NA	NA	NA	0	0	0	0	0	0	0	0	0	0	0	0	#DIV/0!	#DIV/0!	NA	NA
13566	hypothetical_protein_GLOTRDRAFT_13566,_partial_[Gloeophyllum_trabeum_ATCC_11539]	NA	NA	NA	NA	0.660108	0.519859	0.638628	1.214	0.905687	1.0867	0.556941	0.581753	0.724968	0.606198	1.0688	0.621221	1.76311	1.02478	0.027173	0.0403135
13603	hypothetical_protein_GLOTRDRAFT_13603,_partial_[Gloeophyllum_trabeum_ATCC_11539]	NA	NA	NA	NA	17.2232	20.7426	24.4035	9.59386	22.1552	8.94895	25.209	20.356	34.5623	20.7898	13.566	26.7091	0.652534	1.28472	0.102792	0.108856
13621	hypothetical_protein_GLOTRDRAFT_13621,_partial_[Gloeophyllum_trabeum_ATCC_11539]	NA	NA	NA	NA	0.218689	0	0	0	0.550344	0	0	0	0.278218	0.0728962	0.183448	0.0927393	2.51656	1.27221	NA	NA
13625	hypothetical_protein_GLOTRDRAFT_13625,_partial_[Gloeophyllum_trabeum_ATCC_11539]	NA	NA	NA	NA	0	0	0	0	0	0	0.685512	0	0	0	0	0.228504	#DIV/0!	#DIV/0!	NA	NA
13631	hypothetical_protein_GLOTRDRAFT_13631,_partial_[Gloeophyllum_trabeum_ATCC_11539]	NA	NA	NA	NA	0	0	0	0	0	0	0	0	0	0	0	0	#DIV/0!	#DIV/0!	NA	NA
13648	hypothetical_protein_GLOTRDRAFT_13648,_partial_[Gloeophyllum_trabeum_ATCC_11539]	NA	NA	NA	NA	1.54221	2.81586	3.07016	0.664343	2.18047	0.268409	2.48445	2.1131	3.25769	2.47608	1.03774	2.61841	0.419106	1.05748	0.0758495	0.0849254
13676	hypothetical_protein_GLOTRDRAFT_13676,_partial_[Gloeophyllum_trabeum_ATCC_11539]	NA	NA	NA	UP	4.47785	7.98339	4.73719	4.30204	3.04801	1.99754	14.4752	13.3453	14.4858	5.73281	3.11586	14.1021	0.543514	2.4599	0.0734635	0.00287168
13685	hypothetical_protein_GLOTRDRAFT_13685,_partial_[Gloeophyllum_trabeum_ATCC_11539]	NA	NA	NA	NA	22.6669	30.817	30.5852	28.5938	16.3801	18.7118	27.6524	20.7909	30.5413	28.023	21.2286	26.3282	0.757541	0.939521	0.0680214	0.0312034
13724	hypothetical_protein_GLOTRDRAFT_13724,_partial_[Gloeophyllum_trabeum_ATCC_11539]	NA	NA	NA	NA	0	0	0	0	0	0	0	0	0	0	0	0	#DIV/0!	#DIV/0!	NA	NA
13792	hypothetical_protein_GLOTRDRAFT_13792,_partial_[Gloeophyllum_trabeum_ATCC_11539]	NA	NA	NA	NA	0.583523	0	0	0	0.761677	0	0	0	0.759516	0.194508	0.253892	0.253172	1.30531	1.3016	NA	NA
13850	hypothetical_protein_GLOTRDRAFT_13850,_partial_[Gloeophyllum_trabeum_ATCC_11539]	NA	NA	NA	NA	2.77159	3.17918	3.61068	2.30338	2.75524	2.56102	2.54985	2.22167	2.71579	3.18715	2.53988	2.49577	0.796913	0.783072	0.045975	0.0124577
13920	hypothetical_protein_GLOTRDRAFT_13920,_partial_[Gloeophyllum_trabeum_ATCC_11539]	DNA helicase PIF1/RRM3	NA	DOWN	NA	70.5176	66.6093	64.0986	6.63279	22.7928	6.53079	44.5495	24.2359	53.7819	67.0752	11.9854	40.8557	0.178687	0.609104	0.00253153	0.0177778
13941	hypothetical_protein_GLOTRDRAFT_13941,_partial_[Gloeophyllum_trabeum_ATCC_11539]	NA	NA	DOWN	DOWN	31.7708	32.0279	30.4198	8.39741	7.93903	3.71866	12.3505	7.27645	10.0751	31.4062	6.68503	9.9007	0.212857	0.315247	0.00142049	0.000283286
13942	hypothetical_protein_GLOTRDRAFT_13942,_partial_[Gloeophyllum_trabeum_ATCC_11539]	NA	NA	NA	NA	0.369998	0	0	0.255225	0	0.665299	0.362029	0.109066	0.112265	0.123333	0.306841	0.194453	2.48791	1.57666	NA	NA
13977	hypothetical_protein_GLOTRDRAFT_13977,_partial_[Gloeophyllum_trabeum_ATCC_11539]	Voltage-gated shaker-like K+ channel, subunit beta/KCNAB	NA	NA	NA	0	0	0	0	0	1.08363	0	0	0	0	0.36121	0	#DIV/0!	#DIV/0!	NA	NA
14069	hypothetical_protein_GLOTRDRAFT_14069,_partial_[Gloeophyllum_trabeum_ATCC_11539]	Gluconate transport-inducing protein	NA	DOWN	DOWN	9.61964	5.28905	7.76323	0.548056	0.402454	0.238877	1.80033	2.09729	3.13453	7.55731	0.396462	2.34405	0.0524607	0.31017	0.000868186	0.0015849
14073	hypothetical_protein_GLOTRDRAFT_14073,_partial_[Gloeophyllum_trabeum_ATCC_11539]	Cytochrome P450 CYP4/CYP19/CYP26 subfamilies	NA	NA	NA	0	0	0	0	0	0	0	0	0	0	0	0	#DIV/0!	#DIV/0!	NA	NA
14080	hypothetical_protein_GLOTRDRAFT_14080,_partial_[Gloeophyllum_trabeum_ATCC_11539]	NA	NA	NA	NA	0	0	0	0	0	0	0	0	0	0	0	0	#DIV/0!	#DIV/0!	NA	NA
14121	hypothetical_protein_GLOTRDRAFT_14121,_partial_[Gloeophyllum_trabeum_ATCC_11539]	NA	NA	DOWN	DOWN	21.5026	15.1629	9.86487	3.44515	4.94405	3.31003	4.41901	5.66269	6.17494	15.5101	3.89974	5.41888	0.251432	0.349377	0.00246017	0.00174648
14166	hypothetical_protein_GLOTRDRAFT_14166,_partial_[Gloeophyllum_trabeum_ATCC_11539]	NA	NA	NA	NA	0	0	0	0	0	0	0	0	0	0	0	0	#DIV/0!	#DIV/0!	NA	NA
14177	regulatory_subunit_of_cyclin-dependent_kinase,_partial_[Gloeophyllum_trabeum_ATCC_11539]	Cyclin-dependent protein kinase CDC28, regulatory subunit CKS1, and related proteins	NA	NA	NA	151.734	125.651	124.654	166.465	184.7	158.276	156.093	116.666	132.845	134.013	169.814	135.201	1.26714	1.00887	0.0183015	0.0131613
14179	hydrophobin,_partial_[Gloeophyllum_trabeum_ATCC_11539]	NA	NA	UP	NA	931.504	1223.36	1072.78	20644	12549.8	6795.87	1669.14	429.901	1471.31	1075.88	13329.9	1190.12	12.3897	1.10618	0.000647687	1
14212	hypothetical_protein_GLOTRDRAFT_14212,_partial_[Gloeophyllum_trabeum_ATCC_11539]	NA	NA	NA	NA	0	0	0	0	0	0	0	0	0	0	0	0	#DIV/0!	#DIV/0!	NA	NA
14287	hypothetical_protein_GLOTRDRAFT_14287,_partial_[Gloeophyllum_trabeum_ATCC_11539]	NA	NA	NA	NA	2.92891	2.37951	1.72897	2.13777	2.21761	0.723021	5.58181	3.04964	4.60242	2.3458	1.6928	4.41129	0.721633	1.88051	0.243647	0.0211053
14307	hypothetical_protein_GLOTRDRAFT_14307,_partial_[Gloeophyllum_trabeum_ATCC_11539]	NA	NA	NA	NA	16.3387	9.54395	11.2684	12.2424	2.28503	6.09397	16.6545	12.5246	16.3296	12.3837	6.87379	15.1695	0.555068	1.22496	0.119591	0.0404009
14412	hypothetical_protein_GLOTRDRAFT_14412,_partial_[Gloeophyllum_trabeum_ATCC_11539]	NA	NA	NA	NA	0	0	0.183328	0	0	0	0	0	0	0.0611092	0	0	0	0	NA	NA
14416	hypothetical_protein_GLOTRDRAFT_14416,_partial_[Gloeophyllum_trabeum_ATCC_11539]	NA	NA	NA	NA	1.17154	1.26029	1.69245	0.770891	1.59079	1.12772	1.84986	4.68145	2.89553	1.37476	1.16313	3.14228	0.846064	2.28569	0.112944	0.0231549
14475	hypothetical_protein_GLOTRDRAFT_14475,_partial_[Gloeophyllum_trabeum_ATCC_11539]	NA	NA	DOWN	DOWN	21.5026	15.1629	9.86487	3.44515	4.94405	3.31003	4.41901	5.66269	6.17494	15.5101	3.89974	5.41888	0.251432	0.349377	0.00246017	0.00174648
14485	kinase-like_protein,_partial_[Gloeophyllum_trabeum_ATCC_11539]	Ribosomal protein S6 kinase and related proteins	NA	NA	UP	4.06868	3.63378	3.67214	5.32841	6.71129	4.53288	14.0709	17.9872	17.1441	3.79153	5.52419	16.4007	1.45698	4.32562	0.0666517	0.00027345
14572	hypothetical_protein_GLOTRDRAFT_14572,_partial_[Gloeophyllum_trabeum_ATCC_11539]	NA	NA	UP	NA	126.1	110.663	114.738	185.718	253.76	344.651	166.941	233.135	189.094	117.167	261.376	196.39	2.2308	1.67615	0.00682781	0.00323636
14576	hypothetical_protein_GLOTRDRAFT_14576,_partial_[Gloeophyllum_trabeum_ATCC_11539]	NA	NA	NA	NA	1.27011	0	0	0	0	0	0	0	0	0.423371	0	0	0	0	NA	NA
14630	hypothetical_protein_GLOTRDRAFT_14630,_partial_[Gloeophyllum_trabeum_ATCC_11539]	NA	NA	NA	NA	0.353428	0.172951	0.893778	0.773694	1.06143	0.51145	0.879121	0.658704	0.548527	0.473386	0.782191	0.69545	1.65233	1.4691	NA	0.121145
14653	hypothetical_protein_GLOTRDRAFT_14653,_partial_[Gloeophyllum_trabeum_ATCC_11539]	NA	NA	NA	NA	0	0	0	0	0	0	0	0	0	0	0	0	#DIV/0!	#DIV/0!	NA	NA
14668	hypothetical_protein_GLOTRDRAFT_14668,_partial_[Gloeophyllum_trabeum_ATCC_11539]	NA	NA	UP	UP	11.5313	8.9144	9.53914	35.0866	21.6075	70.1211	164.701	134.697	157.331	9.99495	42.2717	152.243	4.22931	15.232	0.00756132	2.39516e-06
14673	hypothetical_protein_GLOTRDRAFT_14673,_partial_[Gloeophyllum_trabeum_ATCC_11539]	NA	NA	NA	NA	0	0	0	0	0	0	0	0	0	0	0	0	#DIV/0!	#DIV/0!	NA	NA
14679	hypothetical_protein_GLOTRDRAFT_14679,_partial_[Gloeophyllum_trabeum_ATCC_11539]	NA	NA	NA	NA	0	0	0	0	0	0	0	0	0	0	0	0	#DIV/0!	#DIV/0!	NA	NA
14697	adenylate_kinase,_partial_[Gloeophyllum_trabeum_ATCC_11539]	Adenylate kinase	NA	NA	NA	272.482	271.061	287.467	196.134	230.634	358.622	348.029	313.886	322.936	277.004	261.797	328.284	0.945103	1.18512	0.1311	0.00136403
14700	40S_ribosomal_protein_S26,_partial_[Gloeophyllum_trabeum_ATCC_11539]	40s ribosomal protein S26	NA	NA	DOWN	769.315	643.847	724.772	481.912	631.655	342.689	221.149	61.9599	165.091	712.645	485.418	149.4	0.681151	0.209641	0.0335771	0.00254822
14745	hypothetical_protein_GLOTRDRAFT_14745,_partial_[Gloeophyllum_trabeum_ATCC_11539]	NA	NA	NA	NA	40.6545	43.8122	37.9081	34.9463	27.068	29.3457	22.1074	27.6964	21.8427	40.7916	30.4533	23.8822	0.746559	0.585468	0.0240753	0.000904277
14905	MFS_general_substrate_transporter,_partial_[Gloeophyllum_trabeum_ATCC_11539]	Predicted transporter (major facilitator superfamily)	NA	NA	NA	0	0	0	0	0	0	0	0	0	0	0	0	#DIV/0!	#DIV/0!	NA	NA
14924	hypothetical_protein_GLOTRDRAFT_14924,_partial_[Gloeophyllum_trabeum_ATCC_11539]	NA	NA	NA	NA	6.94772	8.5487	6.14475	10.5959	8.07178	9.54823	12.2235	18.6407	12.5822	7.21372	9.40531	14.4821	1.30381	2.00758	0.0467522	0.00585327
14925	hypothetical_protein_GLOTRDRAFT_14925,_partial_[Gloeophyllum_trabeum_ATCC_11539]	NA	NA	NA	NA	0	0	0	0	1.53443	0	0	0	0	0	0.511476	0	#DIV/0!	#DIV/0!	NA	NA
14951	hypothetical_protein_GLOTRDRAFT_15954,_partial_[Gloeophyllum_trabeum_ATCC_11539]	NA	NA	NA	NA	0	0	0	0	0	0	0	0	0	0	0	0	#DIV/0!	#DIV/0!	NA	NA
14967	hypothetical_protein_GLOTRDRAFT_14967,_partial_[Gloeophyllum_trabeum_ATCC_11539]	NA	NA	NA	UP	3.20308	2.57146	1.86441	1.39655	2.15759	3.77756	5.27264	6.84451	5.48703	2.54632	2.4439	5.86806	0.959778	2.30453	0.16853	0.00777413
14996	hypothetical_protein_GLOTRDRAFT_14996,_partial_[Gloeophyllum_trabeum_ATCC_11539]	NA	NA	NA	NA	0	0	0	0	0	0	0	0	0	0	0	0	#DIV/0!	#DIV/0!	NA	NA
15009	hypothetical_protein_GLOTRDRAFT_15009,_partial_[Gloeophyllum_trabeum_ATCC_11539]	NA	NA	DOWN	NA	32.5921	26.2256	18.4241	5.39125	10.7361	6.201	24.7879	12.2494	28.9177	25.7472	7.44277	21.985	0.289071	0.853878	0.0043672	0.589205
15015	hypothetical_protein_GLOTRDRAFT_15015,_partial_[Gloeophyllum_trabeum_ATCC_11539]	NA	NA	NA	NA	6.78958	8.32297	7.24107	5.50644	7.11709	8.60415	13.895	11.8919	14.0069	7.4512	7.07589	13.2646	0.949631	1.7802	0.0943025	0.000564414
15128	hypothetical_protein_GLOTRDRAFT_15128,_partial_[Gloeophyllum_trabeum_ATCC_11539]	NA	NA	NA	NA	2.69524	4.41658	2.53473	2.19527	3.6586	7.16143	3.38404	3.43627	3.26843	3.21552	4.33843	3.36291	1.34922	1.04584	0.749399	0.0811203
15151	polyketide_synthase_[Gloeophyllum_trabeum_ATCC_11539]	NA	NA	NA	DOWN	380.697	629.576	413.133	711.674	1442.33	657.825	65.9999	64.812	83.6813	474.469	937.277	71.4977	1.97542	0.15069	0.0493704	5.95976e-05
15187	hypothetical_protein_GLOTRDRAFT_15187,_partial_[Gloeophyllum_trabeum_ATCC_11539]	NA	NA	NA	DOWN	171.491	164.834	121.644	90.5056	101.18	58.266	72.3099	52.6076	70.5853	152.657	83.3173	65.1676	0.545783	0.42689	0.0034616	0.000258733
15192	root_hair_defective_3_GTP-binding_protein,_partial_[Gloeophyllum_trabeum_ATCC_11539]	GTP-binding protein	NA	NA	NA	38.2536	36.0565	38.0911	24.1264	29.5878	31.2577	24.4518	26.1523	22.9626	37.4671	28.3239	24.5222	0.755969	0.654501	0.0112265	0.0005446
15264	hypothetical_protein_GLOTRDRAFT_15264,_partial_[Gloeophyllum_trabeum_ATCC_11539]	Ribonuclease H	NA	NA	NA	0	0	0	0	0	0	0.0852563	0.074654	0.0737469	0	0	0.0778858	#DIV/0!	#DIV/0!	NA	NA
15289	hypothetical_protein_GLOTRDRAFT_15289,_partial_[Gloeophyllum_trabeum_ATCC_11539]	NA	NA	NA	NA	0	0	0	0	0	0	0	0	0	0	0	0	#DIV/0!	#DIV/0!	NA	NA
15331	hypothetical_protein_GLOTRDRAFT_15331,_partial_[Gloeophyllum_trabeum_ATCC_11539]	Protein involved in Snf1 protein kinase complex assembly	NA	NA	DOWN	319.649	317.672	283.284	160.74	194.637	172.787	115.552	114.992	96.3526	306.869	176.055	108.966	0.573714	0.355089	0.00084884	1.965e-05
15561	hypothetical_protein_GLOTRDRAFT_15561,_partial_[Gloeophyllum_trabeum_ATCC_11539]	NA	NA	DOWN	DOWN	653.735	567.515	470.486	48.9822	138.858	73.5037	81.2551	123.633	114.34	563.912	87.1145	106.41	0.154482	0.188699	0.000900383	3.81869e-05
15619	glycoside_hydrolase_family_16_protein_[Neolentinus_lepideus_HHB14362_ss-1]	NA	NA	NA	NA	0	0	0	0	0	0	0	0	0	0	0	0	#DIV/0!	#DIV/0!	NA	NA
15733	hypothetical_protein_GLOTRDRAFT_15733,_partial_[Gloeophyllum_trabeum_ATCC_11539]	FOG: Transposon-encoded proteins with TYA, reverse transcriptase, integrase domains in various combinations	NA	NA	NA	0.506966	0.481837	0.374593	0	0	0	0	0	0	0.454465	0	0	0	0	NA	NA
15759	hypothetical_protein_GLOTRDRAFT_15759,_partial_[Gloeophyllum_trabeum_ATCC_11539]	NA	NA	NA	NA	3.60584	3.41648	2.75089	6.03663	5.55648	7.69576	5.51912	4.94656	4.61603	3.25774	6.42962	5.02724	1.97365	1.54317	0.00688165	0.00729181
15761	hypothetical_protein_GLOTRDRAFT_15761,_partial_[Gloeophyllum_trabeum_ATCC_11539]	NA	NA	DOWN	DOWN	6.67415	3.96751	5.35086	0.198841	0	0.252667	0.512198	0.677048	0.782907	5.33084	0.150503	0.657384	0.0282324	0.123317	0.000904782	0.000386538
15878	hypothetical_protein_GLOTRDRAFT_15878,_partial_[Gloeophyllum_trabeum_ATCC_11539]	AAA ATPase containing von Willebrand factor type A (vWA) domain	NA	NA	NA	3.75641	3.3427	3.3344	4.20582	4.96557	4.25833	4.29285	4.17275	4.2746	3.47784	4.47657	4.24673	1.28717	1.22108	0.0131118	0.00457765
15937	GroES-like_protein,_partial_[Gloeophyllum_trabeum_ATCC_11539]	Zinc-binding oxidoreductase	NA	NA	NA	0.183898	0.452588	0.0678768	0.391054	0.215055	0.246414	0.642029	1.55572	1.06395	0.234788	0.284174	1.08723	1.21034	4.6307	NA	0.0119667
15942	kinase-like_protein,_partial_[Gloeophyllum_trabeum_ATCC_11539]	Tyrosine kinase specific for activated (GTP-bound) p21cdc42Hs	NA	NA	UP	12.5063	8.76239	6.40979	6.43611	9.68753	12.7016	19.5216	23.2272	22.9193	9.22617	9.60841	21.8894	1.04143	2.37253	0.625725	0.00235193
15954	hypothetical_protein_GLOTRDRAFT_15954,_partial_[Gloeophyllum_trabeum_ATCC_11539]	NA	NA	NA	NA	0	0	0	0	0	0	0	0	0	0	0	0	#DIV/0!	#DIV/0!	NA	NA
15981	hypothetical_protein_GLOTRDRAFT_15981,_partial_[Gloeophyllum_trabeum_ATCC_11539]	FOG: Transposon-encoded proteins with TYA, reverse transcriptase, integrase domains in various combinations	NA	NA	NA	0	0	0	0	0	0	0	0	0	0	0	0	#DIV/0!	#DIV/0!	NA	NA
16015	cytochrome_P450,_partial_[Gloeophyllum_trabeum_ATCC_11539]	Cytochrome P450 CYP2 subfamily	NA	NA	NA	6.95476	7.9244	6.5935	0	0.834567	4.75301	2.78771	2.47587	4.56871	7.15755	1.86253	3.27743	0.260218	0.457898	0.0400972	0.0181765
16028	hypothetical_protein_GLOTRDRAFT_16028,_partial_[Gloeophyllum_trabeum_ATCC_11539]	NA	NA	NA	NA	0	0	0	0	0	0	0	0	0	0	0	0	#DIV/0!	#DIV/0!	NA	NA
16145	hypothetical_protein_GLOTRDRAFT_16145,_partial_[Gloeophyllum_trabeum_ATCC_11539]	NA	NA	NA	NA	0	0	0	0	0	0	0	0	0	0	0	0	#DIV/0!	#DIV/0!	NA	NA
16179	hypothetical_protein_GLOTRDRAFT_16179,_partial_[Gloeophyllum_trabeum_ATCC_11539]	Serine/threonine kinase TIP30/CC3	NA	NA	NA	0	0	0	0	0	0	0	0	0	0	0	0	#DIV/0!	#DIV/0!	NA	NA
16193	hypothetical_protein_GLOTRDRAFT_16193,_partial_[Gloeophyllum_trabeum_ATCC_11539]	NA	NA	NA	NA	0	0	0	0	0	0	0	0	0	0	0	0	#DIV/0!	#DIV/0!	NA	NA
16209	hypothetical_protein_GLOTRDRAFT_16209,_partial_[Gloeophyllum_trabeum_ATCC_11539]	NA	NA	NA	NA	0.35312	0	0	0	0	0	0	0	0	0.117707	0	0	0	0	NA	NA
16272	hypothetical_protein_GLOTRDRAFT_16272,_partial_[Gloeophyllum_trabeum_ATCC_11539]	NA	NA	NA	NA	26.3653	39.8825	43.5337	40.8872	31.4584	32.947	24.3542	24.8276	28.4788	36.5938	35.0975	25.8869	0.959111	0.707411	0.0807264	0.0181806
16324	Ctr_copper_transporter,_partial_[Gloeophyllum_trabeum_ATCC_11539]	Copper transporter	NA	NA	NA	35.2159	35.7614	45.4664	47.9442	57.4157	67.6302	57.7048	73.1127	61.9717	38.8146	57.6633	64.2631	1.48561	1.65564	0.0140461	0.00450112
16390	hypothetical_protein_GLOTRDRAFT_16390,_partial_[Gloeophyllum_trabeum_ATCC_11539]	NA	NA	NA	DOWN	61.7569	60.4956	52.6731	21.685	19.5552	89.5054	16.1373	9.97465	16.1819	58.3085	43.5819	14.098	0.747436	0.241782	0.311206	0.000130778
16397	hypothetical_protein_GLOTRDRAFT_16397,_partial_[Gloeophyllum_trabeum_ATCC_11539]	NA	NA	NA	NA	0	0	0	0	0	0	0	0	0	0	0	0	#DIV/0!	#DIV/0!	NA	NA
16421	hypothetical_protein_GLOTRDRAFT_16421,_partial_[Gloeophyllum_trabeum_ATCC_11539]	NA	NA	NA	NA	8.79225	5.63927	10.8272	1.2004	5.43529	7.70517	7.3147	3.20277	7.26358	8.41958	4.78029	5.92701	0.567758	0.703956	0.121155	0.0717028
16454	ankyrin,_partial_[Gloeophyllum_trabeum_ATCC_11539]	Ankyrin	NA	UP	UP	58.3743	56.2924	44.4847	1016.12	854.474	1858.52	782.138	845.553	786.703	53.0505	1243.04	804.798	23.4312	15.1704	8.0227e-05	1.08477e-06
16471	hypothetical_protein_GLOTRDRAFT_16471,_partial_[Gloeophyllum_trabeum_ATCC_11539]	NA	NA	DOWN	DOWN	62.0422	57.2766	44.6978	10.3355	10.7993	11.2316	12.3531	22.7449	19.2109	54.6722	10.7888	18.103	0.197336	0.331118	0.000158755	0.000652833
16579	hypothetical_protein_GLOTRDRAFT_16579,_partial_[Gloeophyllum_trabeum_ATCC_11539]	Putative transcription factor 5qNCA, contains JmjC domain	NA	NA	NA	0	0	0	0	0	0	0	0	0	0	0	0	#DIV/0!	#DIV/0!	NA	NA
16671	hypothetical_protein_GLOTRDRAFT_16671,_partial_[Gloeophyllum_trabeum_ATCC_11539]	NA	NA	NA	NA	0	0	0.804889	0	0.761677	1.74113	0	0	0	0.268296	0.83427	0	3.10951	0	NA	NA
16697	hypothetical_protein_GLOTRDRAFT_16697,_partial_[Gloeophyllum_trabeum_ATCC_11539]	NA	NA	NA	NA	0	0	0	0	0	0	0	0	0	0	0	0	#DIV/0!	#DIV/0!	NA	NA
16750	hypothetical_protein_GLOTRDRAFT_16750,_partial_[Gloeophyllum_trabeum_ATCC_11539]	NA	NA	UP	UP	7.38978	7.43821	9.76303	124.242	113.224	105.135	50.1068	47.2926	56.5222	8.19701	114.201	51.3072	13.932	6.25926	1.45605e-05	1.56514e-05
16839	hypothetical_protein_GLOTRDRAFT_16839,_partial_[Gloeophyllum_trabeum_ATCC_11539]	NA	NA	NA	NA	0	0	0.239925	0.205638	0	0	0	0	0	0.0799749	0.0685461	0	0.857095	0	NA	NA
16843	hypothetical_protein_GLOTRDRAFT_16843,_partial_[Gloeophyllum_trabeum_ATCC_11539]	NA	NA	NA	NA	1.20749	1.93956	1.80381	1.031	2.26494	0.890832	3.00664	2.32649	4.48322	1.65029	1.39559	3.27211	0.845666	1.98275	0.153306	0.0276658
16861	hypothetical_protein_GLOTRDRAFT_16861,_partial_[Gloeophyllum_trabeum_ATCC_11539]	NA	NA	NA	NA	0	0	0	0	0	0	0	0	0	0	0	0	#DIV/0!	#DIV/0!	NA	NA
16938	hypothetical_protein_GLOTRDRAFT_16938,_partial_[Gloeophyllum_trabeum_ATCC_11539]	NA	NA	NA	NA	0	0	0	0	0	0	0	0	0	0	0	0	#DIV/0!	#DIV/0!	NA	NA
16945	hypothetical_protein_GLOTRDRAFT_16945,_partial_[Gloeophyllum_trabeum_ATCC_11539]	NA	NA	NA	NA	0	0	0	0	0	0	0	0	0	0	0	0	#DIV/0!	#DIV/0!	NA	NA
16972	hypothetical_protein_GLOTRDRAFT_16972,_partial_[Gloeophyllum_trabeum_ATCC_11539]	NA	NA	NA	NA	0	0	0	0	0	0	0	0	0	0	0	0	#DIV/0!	#DIV/0!	NA	NA
17064	hypothetical_protein_GLOTRDRAFT_17064,_partial_[Gloeophyllum_trabeum_ATCC_11539]	NA	NA	NA	NA	3.15056	2.98246	4.112	4.12765e-07	1.13243	3.42784e-06	6.55765	6.97871	6.44149	3.41501	0.377479	6.65928	0.110535	1.95001	0.0128765	0.144108
17065	hypothetical_protein_GLOTRDRAFT_17065,_partial_[Gloeophyllum_trabeum_ATCC_11539]	NA	NA	NA	NA	0.115459	0	0	0	0	0	0	0	0	0.0384862	0	0	0	0	NA	NA
17241	hypothetical_protein_GLOTRDRAFT_17241,_partial_[Gloeophyllum_trabeum_ATCC_11539]	NA	NA	NA	NA	48.7718	60.104	70.676	72.6864	59.6795	56.9365	38.29	49.4448	39.0111	59.8506	63.1008	42.2486	1.0543	0.705901	0.0548018	0.0119486
17279	hypothetical_protein_GLOTRDRAFT_17279,_partial_[Gloeophyllum_trabeum_ATCC_11539]	NA	NA	NA	NA	0.061222	0	0.045184	0	0	0	0	0.0385622	0.0770373	0.0354687	0	0.0385332	0	1.0864	NA	NA
17312	hypothetical_protein_GLOTRDRAFT_17312,_partial_[Gloeophyllum_trabeum_ATCC_11539]	NA	NA	NA	NA	0	0	0	0	0	0	0	0	0	0	0	0	#DIV/0!	#DIV/0!	NA	NA
17384	hypothetical_protein_GLOTRDRAFT_17384,_partial_[Gloeophyllum_trabeum_ATCC_11539]	NA	NA	UP	NA	476.998	463.829	481.075	1792.33	1373.64	1168.28	1055.36	649.133	941.777	473.967	1444.75	882.09	3.04821	1.86108	0.000270496	0.00440622
17423	hypothetical_protein_GLOTRDRAFT_17423,_partial_[Gloeophyllum_trabeum_ATCC_11539]	NA	NA	NA	NA	0	0	0	0	0	0	0	0	0	0	0	0	#DIV/0!	#DIV/0!	NA	NA
17432	hypothetical_protein_GLOTRDRAFT_17432,_partial_[Gloeophyllum_trabeum_ATCC_11539]	NA	NA	NA	NA	0	0	0	0	0	0	0	0	0	0	0	0	#DIV/0!	#DIV/0!	NA	NA
17563	hypothetical_protein_GLOTRDRAFT_17563,_partial_[Gloeophyllum_trabeum_ATCC_11539]	mRNA splicing factor ATP-dependent RNA helicase	NA	UP	NA	104.516	91.4443	95.6046	332.136	301.897	335.916	184.983	219.554	181.906	97.1882	323.316	195.481	3.3267	2.01137	5.85267e-05	0.000242029
17582	hypothetical_protein_GLOTRDRAFT_17582,_partial_[Gloeophyllum_trabeum_ATCC_11539]	NA	NA	NA	NA	0.592319	0.287004	0.820519	0	1.4935	1.71688	0.429881	0.382751	0.943489	0.566614	1.07012	0.585373	1.88863	1.03311	NA	NA
17648	hypothetical_protein_GLOTRDRAFT_17648,_partial_[Gloeophyllum_trabeum_ATCC_11539]	NA	NA	NA	NA	0	0	0	0	0	0	0	0	0	0	0	0	#DIV/0!	#DIV/0!	NA	NA
17699	hypothetical_protein_GLOTRDRAFT_17699,_partial_[Gloeophyllum_trabeum_ATCC_11539]	FOG: Transposon-encoded proteins with TYA, reverse transcriptase, integrase domains in various combinations	NA	NA	NA	0.160439	0	0	0	0	0	0	0	0	0.0534797	0	0	0	0	NA	NA
17704	hypothetical_protein_GLOTRDRAFT_17704,_partial_[Gloeophyllum_trabeum_ATCC_11539]	NA	NA	NA	NA	40.7936	51.4942	42.0862	50.5269	78.1532	97.0211	23.1287	26.6614	33.0818	44.7913	75.2337	27.6239	1.67965	0.616725	0.0512865	0.00374086
17778	SMAD/FHA_domain-containing_protein,_partial_[Gloeophyllum_trabeum_ATCC_11539]	Transcriptional regulator SNIP1, contains FHA domain	NA	NA	NA	45.2707	48.0204	43.0398	26.916	29.8791	31.7035	49.0707	53.0084	53.0429	45.4436	29.4996	51.7073	0.649146	1.13783	0.0066113	0.00409072
17831	hypothetical_protein_GLOTRDRAFT_17831,_partial_[Gloeophyllum_trabeum_ATCC_11539]	NA	NA	NA	NA	2.16697	1.05049	0.821426	1.34614	0	1.74115	2.44594	0.712005	2.21695	1.3463	1.0291	1.79163	0.764392	1.33079	NA	NA
17874	hypothetical_protein_GLOTRDRAFT_17874,_partial_[Gloeophyllum_trabeum_ATCC_11539]	NA	NA	NA	NA	7.99635	7.71912	8.01687	5.77398	4.34632	6.15317	10.7056	13.0706	8.56666	7.91078	5.42449	10.7809	0.685709	1.36282	0.0873624	0.0392574
17893	hypothetical_protein_GLOTRDRAFT_17893,_partial_[Gloeophyllum_trabeum_ATCC_11539]	NA	NA	NA	NA	0	0	0	0	0	0	0	0	0	0	0	0	#DIV/0!	#DIV/0!	NA	NA
17993	hypothetical_protein_GLOTRDRAFT_17993,_partial_[Gloeophyllum_trabeum_ATCC_11539]	NA	NA	NA	NA	0.507113	0.374418	0.565479	0.27961	0.621795	0	0.181708	0.724662	0.476446	0.482337	0.300469	0.460939	0.622943	0.955637	NA	0.128725
18115	hypothetical_protein_GLOTRDRAFT_18115,_partial_[Gloeophyllum_trabeum_ATCC_11539]	NA	NA	NA	NA	0	0	0	0	0	0	0	0	0	0	0	0	#DIV/0!	#DIV/0!	NA	NA
18134	hypothetical_protein_GLOTRDRAFT_18134,_partial_[Gloeophyllum_trabeum_ATCC_11539]	NA	NA	DOWN	DOWN	1099.81	1313.74	977.483	106.021	34.8329	20.4877	19.3461	12.5723	19.4932	1130.34	53.7806	17.1372	0.047579	0.0151611	0.000845762	2.2719e-06
18180	hypothetical_protein_GLOTRDRAFT_18180,_partial_[Gloeophyllum_trabeum_ATCC_11539]	NA	NA	NA	NA	0	0	0	0	0	0	0	0	0	0	0	0	#DIV/0!	#DIV/0!	NA	NA
18247	MFS_general_substrate_transporter,_partial_[Gloeophyllum_trabeum_ATCC_11539]	Synaptic vesicle transporter SVOP and related transporters (major facilitator superfamily)	NA	NA	NA	0.286606	0.426673	0.48896	0.132782	0	0.0593409	0.457599	0.457777	0.591062	0.400746	0.064041	0.502146	0.159805	1.25303	0.0193576	0.050692
18367	hypothetical_protein_GLOTRDRAFT_18367,_partial_[Gloeophyllum_trabeum_ATCC_11539]	NA	NA	NA	UP	3.11188	7.14077	5.06645	9.31267	12.8579	20.935	14.1055	16.1255	12.4508	5.10637	14.3685	14.2273	2.81384	2.78618	0.0194524	0.00489798
18412	hypothetical_protein_GLOTRDRAFT_18412,_partial_[Gloeophyllum_trabeum_ATCC_11539]	GATA-4/5/6 transcription factors	NA	UP	UP	44.6163	39.362	30.8037	132.061	133.903	202.127	97.6999	94.6187	104.938	38.2607	156.03	99.0855	4.07808	2.58975	0.000486004	0.000203084
18414	hypothetical_protein_GLOTRDRAFT_18414,_partial_[Gloeophyllum_trabeum_ATCC_11539]	NA	NA	NA	NA	0	0	0.255976	0	0.94655	0	1.35298	0	0	0.0853252	0.315517	0.450994	3.69781	5.28559	NA	NA
18503	hypothetical_protein_GLOTRDRAFT_18503,_partial_[Gloeophyllum_trabeum_ATCC_11539]	NA	NA	NA	NA	0	0	0	0	0	0	0	0	0	0	0	0	#DIV/0!	#DIV/0!	NA	NA
18537	hypothetical_protein_GLOTRDRAFT_18537,_partial_[Gloeophyllum_trabeum_ATCC_11539]	NA	NA	NA	NA	0	0	0	0	0	0	0	0	0	0	0	0	#DIV/0!	#DIV/0!	NA	NA
18552	fungal_hydrophobin,_partial_[Gloeophyllum_trabeum_ATCC_11539]	NA	NA	UP	DOWN	129.89	128.687	82.5319	1050.57	660.254	255.27	30.2866	29.4621	29.3331	113.703	655.364	29.6939	5.76382	0.261153	0.00923819	5.23664e-05
18560	hypothetical_protein_GLOTRDRAFT_18560,_partial_[Gloeophyllum_trabeum_ATCC_11539]	NA	NA	DOWN	DOWN	8.2087	5.76634	3.32768	0	0.473275	0	0.541193	0	0.47708	5.76757	0.157758	0.339424	0.0273526	0.0588504	0.0015548	0.00182313
18577	hypothetical_protein_GLOTRDRAFT_18577,_partial_[Gloeophyllum_trabeum_ATCC_11539]	NA	NA	NA	NA	0	0	0	0	0	0	0	0	0	0	0	0	#DIV/0!	#DIV/0!	NA	NA
18598	HSP20-like_chaperone,_partial_[Gloeophyllum_trabeum_ATCC_11539]	Molecular chaperone (small heat-shock protein Hsp26/Hsp42)	NA	NA	NA	2.02519	2.67356	7.3126	0.683286	0	1.27567	0.598025	1.53672	1.6699	4.00378	0.652987	1.26822	0.163092	0.316754	0.0402801	0.0438705
18621	hypothetical_protein_GLOTRDRAFT_18621,_partial_[Gloeophyllum_trabeum_ATCC_11539]	NA	NA	NA	NA	10.5438	7.06048	10.7232	6.6205	6.14859	5.71252	7.02592	6.21215	7.5509	9.44251	6.16054	6.92966	0.652426	0.733879	0.027137	0.0187448
18765	hypothetical_protein_GLOTRDRAFT_18765,_partial_[Gloeophyllum_trabeum_ATCC_11539]	NA	NA	NA	NA	0	0	0	0	0	0	0	0	0	0	0	0	#DIV/0!	#DIV/0!	NA	NA
18820	hypothetical_protein_GLOTRDRAFT_18820,_partial_[Gloeophyllum_trabeum_ATCC_11539]	DNA repair protein RAD51/RHP55	NA	NA	DOWN	1.76264	1.97495	2.40192	0.426728	1.37184	1.10215	0.909606	0.639642	1.02102	2.0465	0.966906	0.856756	0.472467	0.418644	0.062378	0.00916449
18840	hypothetical_protein_GLOTRDRAFT_18840,_partial_[Gloeophyllum_trabeum_ATCC_11539]	NA	NA	NA	NA	0	0	0	0	0	0	0	0	0	0	0	0	#DIV/0!	#DIV/0!	NA	NA
18848	hypothetical_protein_GLOTRDRAFT_18848,_partial_[Gloeophyllum_trabeum_ATCC_11539]	NA	NA	NA	NA	1.46176	0	0.250931	0	0.463032	0.530673	0.265019	0	0	0.570896	0.331235	0.0883396	0.580203	0.154739	NA	NA
18905	hypothetical_protein_GLOTRDRAFT_18905,_partial_[Gloeophyllum_trabeum_ATCC_11539]	NA	NA	UP	UP	63.2313	59.464	81.6538	757.975	438.419	441.211	242.406	285.077	351.935	68.1164	545.868	293.14	8.01376	4.30351	0.000260518	0.000122249
18909	hypothetical_protein_GLOTRDRAFT_18909,_partial_[Gloeophyllum_trabeum_ATCC_11539]	NA	NA	NA	NA	0.97588	0.470156	0	2.81015	0.627893	1.43647	1.77405	0.633923	2.20364	0.482012	1.62484	1.53721	3.37095	3.18914	NA	NA
18953	hypothetical_protein_GLOTRDRAFT_18953,_partial_[Gloeophyllum_trabeum_ATCC_11539]	NA	NA	NA	NA	0	0	0	0	0	0	0	0	0	0	0	0	#DIV/0!	#DIV/0!	NA	NA
19078	hypothetical_protein_GLOTRDRAFT_19078,_partial_[Gloeophyllum_trabeum_ATCC_11539]	NA	NA	NA	NA	0	0	0	0	1.7398	0	0	0	0	0	0.579932	0	#DIV/0!	#DIV/0!	NA	NA
19079	hypothetical_protein_GLOTRDRAFT_19079,_partial_[Gloeophyllum_trabeum_ATCC_11539]	NA	NA	NA	DOWN	37.6511	24.5579	17.4764	21.1984	18.135	10.3983	8.82998	3.7053	7.08923	26.5618	16.5772	6.5415	0.6241	0.246275	0.103298	0.00245569
19198	hypothetical_protein_GLOTRDRAFT_19198,_partial_[Gloeophyllum_trabeum_ATCC_11539]	NA	NA	NA	UP	22.4887	25.4287	22.4522	30.7523	34.657	34.6351	43.2748	56.7122	46.365	23.4565	33.3481	48.784	1.4217	2.07976	0.0145445	0.000842276
19277	hypothetical_protein_GLOTRDRAFT_19277,_partial_[Gloeophyllum_trabeum_ATCC_11539]	NA	NA	NA	NA	0.471923	0.455274	0.423509	0.502881	0.283228	0	1.2404	0.895345	0.788339	0.450236	0.262036	0.974696	0.581999	2.16486	NA	0.0389213
19298	hypothetical_protein_GLOTRDRAFT_19298,_partial_[Gloeophyllum_trabeum_ATCC_11539]	NA	NA	NA	NA	1.95176	2.35078	1.00247	0.562029	1.88368	0.718237	0.709622	0.316961	0.314805	1.76833	1.05465	0.44713	0.596408	0.252853	NA	NA
19326	hypothetical_protein_GLOTRDRAFT_11718,_partial_[Gloeophyllum_trabeum_ATCC_11539]	NA	NA	NA	NA	0	0	0	0	0	0	0	0	0.208394	0	0	0.0694646	#DIV/0!	#DIV/0!	NA	NA
19364	GroES-like_protein,_partial_[Gloeophyllum_trabeum_ATCC_11539]	Zinc-binding oxidoreductase	NA	NA	NA	8.48731	12.5295	11.219	10.9864	15.6585	38.6631	18.7383	22.5967	20.2271	10.7453	21.7693	20.5207	2.02595	1.90974	0.117532	0.00166805
19445	PIN_domain-like_protein,_partial_[Gloeophyllum_trabeum_ATCC_11539]	5'-3' exonuclease	NA	NA	NA	0.260373	0.114217	0.176215	0.407878	0.312882	0.285645	0.440741	0.445864	0.49013	0.183602	0.335468	0.458912	1.82715	2.4995	0.0615946	0.0128171
19456	hypothetical_protein_GLOTRDRAFT_19456,_partial_[Gloeophyllum_trabeum_ATCC_11539]	NA	NA	NA	NA	4.39779	4.83656	3.62768	4.38374	7.89888	4.64641	3.08438	3.89289	4.05813	4.28734	5.64301	3.67847	1.3162	0.857983	0.0705262	0.0147579
19466	hypothetical_protein_GLOTRDRAFT_19466,_partial_[Gloeophyllum_trabeum_ATCC_11539]	NA	NA	NA	NA	0	0	0	0	0	0	0	0	0	0	0	0	#DIV/0!	#DIV/0!	NA	NA
19473	hypothetical_protein_GLOTRDRAFT_19473,_partial_[Gloeophyllum_trabeum_ATCC_11539]	NA	NA	NA	NA	1.30279	1.25593	0.297347	0.496637	0	1.26806	1.89077	0.563447	1.3933	0.952022	0.588232	1.28251	0.617877	1.34714	NA	NA
19570	hypothetical_protein_GLOTRDRAFT_19570,_partial_[Gloeophyllum_trabeum_ATCC_11539]	NA	NA	NA	NA	10.6665	10.8925	9.38396	12.9513	12.7679	13.804	12.2699	11.8792	12.5316	10.3143	13.1744	12.2269	1.27729	1.18543	0.00957831	0.00408014
19679	hypothetical_protein_GLOTRDRAFT_19679,_partial_[Gloeophyllum_trabeum_ATCC_11539]	NA	NA	NA	NA	0	0	0	0	0	0	0	0	0	0	0	0	#DIV/0!	#DIV/0!	NA	NA
19724	fungal_hydrophobin,_partial_[Gloeophyllum_trabeum_ATCC_11539]	NA	NA	DOWN	DOWN	16634.5	18739.4	21803.8	3987.28	2462.81	1926.87	418.156	306.183	404.954	19059.2	2792.32	376.431	0.146507	0.0197506	0.000346559	1.96051e-06
19773	hypothetical_protein_GLOTRDRAFT_19773,_partial_[Gloeophyllum_trabeum_ATCC_11539]	NA	NA	UP	NA	30.8326	26.3746	21.409	66.5493	46.0566	65.3051	27.4162	29.8627	32.6033	26.2054	59.3037	29.9607	2.26303	1.1433	0.00280841	0.0104419
19798	NA	NA	NA	NA	UP	7.06315	5.20406	5.68811	11.3811	13.2393	25.4391	25.8781	13.9893	18.9005	5.98511	16.6865	19.5893	2.788	3.273	0.0111722	0.0014391
19819	hypothetical_protein_GLOTRDRAFT_19819,_partial_[Gloeophyllum_trabeum_ATCC_11539]	NA	NA	NA	NA	0	0	0	0	0	0	0	0	0	0	0	0	#DIV/0!	#DIV/0!	NA	NA
19823	hypothetical_protein_GLOTRDRAFT_19823,_partial_[Gloeophyllum_trabeum_ATCC_11539]	NA	NA	NA	NA	0	0	0	0	0	0	0	0	0	0	0	0	#DIV/0!	#DIV/0!	NA	NA
19846	hypothetical_protein_GLOTRDRAFT_19846,_partial_[Gloeophyllum_trabeum_ATCC_11539]	NA	NA	NA	NA	0	0	0	0	0	0	0	0	0	0	0	0	#DIV/0!	#DIV/0!	NA	NA
19854	hypothetical_protein_GLOTRDRAFT_19854,_partial_[Gloeophyllum_trabeum_ATCC_11539]	NA	NA	NA	NA	0	0	0	0	0	0	0	0	0	0	0	0	#DIV/0!	#DIV/0!	NA	NA
20058	hypothetical_protein_GLOTRDRAFT_20058,_partial_[Gloeophyllum_trabeum_ATCC_11539]	NA	NA	NA	NA	0	0	0	0	0	0	0	0	0	0	0	0	#DIV/0!	#DIV/0!	NA	NA
20066	hypothetical_protein_GLOTRDRAFT_20066,_partial_[Gloeophyllum_trabeum_ATCC_11539]	NA	NA	NA	NA	0	0	0	0	0	0	0	0	0	0	0	0	#DIV/0!	#DIV/0!	NA	NA
20104	hypothetical_protein_GLOTRDRAFT_20104,_partial_[Gloeophyllum_trabeum_ATCC_11539]	NA	NA	NA	NA	0	0	0	0	0	0	0	0	0	0	0	0	#DIV/0!	#DIV/0!	NA	NA
20116	hypothetical_protein_GLOTRDRAFT_22288,_partial_[Gloeophyllum_trabeum_ATCC_11539]	NA	NA	NA	NA	0	0	0	0	0	0	0	0	0	0	0	0	#DIV/0!	#DIV/0!	NA	NA
20199	hypothetical_protein_GLOTRDRAFT_20199,_partial_[Gloeophyllum_trabeum_ATCC_11539]	NA	NA	NA	NA	15.5425	28.6028	7.94031	23.5938	18.8033	24.7286	33.081	23.0309	42.671	17.3619	22.3752	32.9276	1.28876	1.89655	0.228732	0.107696
20207	hypothetical_protein_GLOTRDRAFT_96463_[Gloeophyllum_trabeum_ATCC_11539]	NA	NA	NA	NA	3.66625	4.47505	2.44885	3.25041	2.93249	3.19662	3.27282	4.11502	3.10632	3.53005	3.12651	3.49806	0.885683	0.990936	0.0931766	0.0482913
20216	hypothetical_protein_GLOTRDRAFT_20216,_partial_[Gloeophyllum_trabeum_ATCC_11539]	NA	NA	NA	NA	5.16483	3.83935	2.72421	1.35993	0.505765	1.15765	3.45728	6.69248	4.32689	3.90947	1.00778	4.82555	0.25778	1.23432	0.037813	0.0728669
20246	hypothetical_protein_GLOTRDRAFT_20246,_partial_[Gloeophyllum_trabeum_ATCC_11539]	NA	NA	UP	UP	18.8062	27.6631	28.0545	106.412	151.737	305.467	167.042	133.18	171.194	24.8413	187.872	157.139	7.56291	6.32572	0.00145283	4.26199e-05
20312	RNA-binding_domain-containing_protein,_partial_[Gloeophyllum_trabeum_ATCC_11539]	Splicing factor RNPS1, SR protein superfamily	NA	NA	NA	139.462	134.078	127.126	137.585	118.692	119.863	101.005	112.626	92.2235	133.555	125.38	101.951	0.938786	0.763363	0.0192238	0.00232554
20361	hypothetical_protein_GLOTRDRAFT_20361,_partial_[Gloeophyllum_trabeum_ATCC_11539]	NA	NA	NA	NA	0	0	0	0	0	0	0	0	0	0	0	0	#DIV/0!	#DIV/0!	NA	NA
20370	hypothetical_protein_GLOTRDRAFT_24148,_partial_[Gloeophyllum_trabeum_ATCC_11539]	NA	NA	NA	NA	0	0	0	0	0	0	0	0	0	0	0	0	#DIV/0!	#DIV/0!	NA	NA
20378	hypothetical_protein_GLOTRDRAFT_20378,_partial_[Gloeophyllum_trabeum_ATCC_11539]	NA	NA	NA	NA	5.40123	6.405	4.8349	0.948428	3.17742	2.42277	5.71725	4.84244	4.25926	5.54704	2.18287	4.93965	0.39352	0.890502	0.0421749	0.0306785
20380	FeS_cluster_assembly_scaffold_IscU,_partial_[Gloeophyllum_trabeum_ATCC_11539]	Iron binding protein involved in Fe-S cluster formation	NA	NA	NA	727.839	815.912	664.216	779.275	550.644	798.813	744.269	916.209	696.696	735.989	709.577	785.725	0.964114	1.06758	0.0354323	0.00632297
20464	hypothetical_protein_GLOTRDRAFT_20464,_partial_[Gloeophyllum_trabeum_ATCC_11539]	NA	NA	NA	NA	0	0	0	0	0	0	0	0	0	0	0	0	#DIV/0!	#DIV/0!	NA	NA
20475	kinase-like_protein,_partial_[Gloeophyllum_trabeum_ATCC_11539]	Serine/threonine protein kinase	NA	NA	NA	53.3012	34.0509	31.0006	36.1461	33.7134	8.76424	28.2439	17.1092	27.3076	39.4509	26.2079	24.2203	0.664316	0.613934	0.29067	0.0335278
20477	hypothetical_protein_GLOTRDRAFT_20477,_partial_[Gloeophyllum_trabeum_ATCC_11539]	NA	NA	NA	NA	0	0	0	0	0	0	0	0	0	0	0	0	#DIV/0!	#DIV/0!	NA	NA
20508	hypothetical_protein_GLOTRDRAFT_20508,_partial_[Gloeophyllum_trabeum_ATCC_11539]	NA	NA	NA	NA	0	0	0	0	0	0	0	0	0	0	0	0	#DIV/0!	#DIV/0!	NA	NA
20594	hypothetical_protein_GLOTRDRAFT_20594,_partial_[Gloeophyllum_trabeum_ATCC_11539]	ATP-dependent DNA helicase	NA	NA	NA	0	0	0	0	0	0	0	0	0	0	0	0	#DIV/0!	#DIV/0!	NA	NA
20596	ribonuclease_H-like_protein,_partial_[Gloeophyllum_trabeum_ATCC_11539]	FOG: Transposon-encoded proteins with TYA, reverse transcriptase, integrase domains in various combinations	NA	UP	NA	0.925979	0.296956	0.835444	2.15391	4.33229	2.8747	1.61303	1.98996	0.953641	0.686126	3.1203	1.51888	4.54771	2.2137	0.00607609	0.0516543
20603	hypothetical_protein_GLOTRDRAFT_20603,_partial_[Gloeophyllum_trabeum_ATCC_11539]	NA	NA	UP	UP	20.9169	16.2798	16.7645	189.458	153.246	122.627	57.1618	52.1483	60.4055	17.9871	155.11	56.5718	8.62343	3.14514	4.15017e-05	2.76819e-05
20614	hypothetical_protein_GLOTRDRAFT_20614,_partial_[Gloeophyllum_trabeum_ATCC_11539]	NA	NA	NA	NA	8.05742	14.5921	17.2987	1.24693	7.05863	4.80826	24.2697	14.5693	25.323	13.3161	4.37127	21.3873	0.328271	1.60613	0.0347	0.0647713
20634	hypothetical_protein_GLOTRDRAFT_20634,_partial_[Gloeophyllum_trabeum_ATCC_11539]	NA	NA	NA	NA	0	0	0	0	0	0	0	0.848942	0	0	0	0.282981	#DIV/0!	#DIV/0!	NA	NA
20680	STE3-like_pheromone_receptor,_partial_[Gloeophyllum_trabeum_ATCC_11539]	NA	NA	NA	NA	0	0	0	0	0	0	0	0	0	0	0	0	#DIV/0!	#DIV/0!	NA	NA
20828	SET_domain-containing_protein,_partial_[Gloeophyllum_trabeum_ATCC_11539]	Predicted histone tail methylase containing SET domain	NA	NA	NA	5.58786	5.59039	7.3256	6.28196	4.38128	3.4303	11.4752	11.9333	12.6692	6.16795	4.69785	12.0259	0.761654	1.94974	0.0819882	0.00250617
20847	hypothetical_protein_GLOTRDRAFT_20847,_partial_[Gloeophyllum_trabeum_ATCC_11539]	NA	NA	NA	NA	0	0	0	0	0	0	0	0	0	0	0	0	#DIV/0!	#DIV/0!	NA	NA
20865	CGI-121-domain-containing_protein,_partial_[Gloeophyllum_trabeum_ATCC_11539]	Cell growth regulatory protein CGR11	NA	NA	NA	11.3335	11.2857	11.1608	10.2366	7.52825	6.0901	11.8266	8.9209	10.839	11.26	7.95165	10.5288	0.706185	0.935065	0.0331657	0.0095423
20935	hypothetical_protein_GLOTRDRAFT_20935,_partial_[Gloeophyllum_trabeum_ATCC_11539]	NA	NA	NA	NA	266.581	254.901	245.716	211.852	154.41	138.97	254.217	210.857	248.218	255.733	168.411	237.764	0.658541	0.929736	0.0108838	0.00374991
20971	hypothetical_protein_GLOTRDRAFT_20971,_partial_[Gloeophyllum_trabeum_ATCC_11539]	NA	NA	NA	NA	0	0	0	0	0	0	0	0	0	0	0	0	#DIV/0!	#DIV/0!	NA	NA
20980	kinase-like_protein,_partial_[Gloeophyllum_trabeum_ATCC_11539]	NA	NA	NA	NA	5.84705	6.31087	5.87475	5.1044	5.50136	7.16619	4.13274	5.73392	5.47024	6.01089	5.92398	5.1123	0.985541	0.850506	0.0459862	0.0129
21046	hypothetical_protein_GLOTRDRAFT_21046,_partial_[Gloeophyllum_trabeum_ATCC_11539]	NA	NA	NA	UP	2.22687	1.52809	1.39765	0.187822	0.836491	0.735017	5.24029	3.85666	4.7791	1.71754	0.586443	4.62535	0.341445	2.69301	0.0549288	0.00369395
21049	hypothetical_protein_LAESUDRAFT_619101,_partial_[Laetiporus_sulphureus_93-53]	FOG: Zn-finger	NA	UP	UP	16.1559	12.4144	12.0302	442.732	230.771	758.943	356.602	648.362	354.724	13.5335	477.482	453.23	35.2814	33.4894	0.000280086	2.74011e-05
21054	hypothetical_protein_GLOTRDRAFT_21054,_partial_[Gloeophyllum_trabeum_ATCC_11539]	NA	NA	NA	NA	0	0	0	0	0	0	0	0	0	0	0	0	#DIV/0!	#DIV/0!	NA	NA
21064	hypothetical_protein_GLOTRDRAFT_21064,_partial_[Gloeophyllum_trabeum_ATCC_11539]	NA	NA	NA	DOWN	23.9891	33.1922	24.0506	14.435	14.1256	14.7676	11.8951	12.025	11.7792	27.0773	14.4427	11.8997	0.533388	0.439473	0.0191988	0.00245921
21086	ribosomal_protein_L1,_partial_[Gloeophyllum_trabeum_ATCC_11539]	Uncharacterized conserved protein	NA	NA	NA	21.9484	19.9627	25.7887	29.662	22.6596	19.4258	20.4834	23.0255	18.4518	22.5666	23.9158	20.6536	1.05979	0.915227	0.132225	0.0208778
21123	hypothetical_protein_GLOTRDRAFT_21123,_partial_[Gloeophyllum_trabeum_ATCC_11539]	NA	NA	NA	NA	1.71164	3.38217	2.83623	0	0	2.92697	2.60132	2.26085	2.39502	2.64335	0.975655	2.41906	0.369098	0.915152	NA	NA
21127	hypothetical_protein_GLOTRDRAFT_21127,_partial_[Gloeophyllum_trabeum_ATCC_11539]	Predicted Yippee-type zinc-binding protein	NA	NA	NA	29.3574	23.9306	10.6737	6.28652	8.10012	8.0639	14.522	10.3218	24.5303	21.3206	7.48351	16.458	0.351	0.771932	0.0155242	0.404858
21152	hypothetical_protein_GLOTRDRAFT_21152,_partial_[Gloeophyllum_trabeum_ATCC_11539]	NA	NA	NA	NA	1.94957	1.2512	1.35869	0	0	0.979944	0.478181	0.848942	0.427684	1.51982	0.326648	0.584936	0.214925	0.384871	NA	NA
21250	FAD/NAD_P-binding_domain-containing_protein,_partial_[Gloeophyllum_trabeum_ATCC_11539]	Kynurenine 3-monooxygenase and related flavoprotein monooxygenases	NA	DOWN	DOWN	8.43125	7.27675	5.87233	0.278331	0.206726	0.975842	0.555827	0.7942	0.778104	7.19344	0.486966	0.709377	0.0676959	0.0986144	0.00137168	2.09031e-05
21259	hypothetical_protein_GLOTRDRAFT_21259,_partial_[Gloeophyllum_trabeum_ATCC_11539]	NA	NA	NA	NA	7.72479	7.63678	6.3533	6.00404	0	2.63953	10.5785	5.11965	6.54202	7.23829	2.88119	7.41339	0.398049	1.02419	0.0784995	0.0904678
21311	hypothetical_protein_GLOTRDRAFT_21311,_partial_[Gloeophyllum_trabeum_ATCC_11539]	NA	NA	NA	DOWN	38.1095	34.6702	27.0762	7.1023	18.3524	6.41101	8.16596	9.56589	7.37748	33.2853	10.6219	8.36978	0.319117	0.251456	0.011002	0.000528973
21338	hypothetical_protein_GLOTRDRAFT_21338,_partial_[Gloeophyllum_trabeum_ATCC_11539]	NA	NA	NA	NA	92.0718	87.413	65.181	40.7094	75.2146	50.9023	89.6722	79.7448	112.326	81.5553	55.6087	93.9144	0.681853	1.15154	0.0296243	0.0225068
21348	hypothetical_protein_GLOTRDRAFT_21348,_partial_[Gloeophyllum_trabeum_ATCC_11539]	NA	NA	NA	NA	0	0	0	0	0	0	0	0	0	0	0	0	#DIV/0!	#DIV/0!	NA	NA
21349	hypothetical_protein_GLOTRDRAFT_21349,_partial_[Gloeophyllum_trabeum_ATCC_11539]	NA	NA	NA	NA	0	0	1.08732	0	0	0	3.1046	0	2.85447	0.362441	0	1.98636	0	5.48049	NA	NA
21356	hypothetical_protein_GLOTRDRAFT_21356,_partial_[Gloeophyllum_trabeum_ATCC_11539]	NA	NA	NA	NA	1.66204	1.06558	2.28217	1.2846	0	3.29117	0.404442	0.720563	0	1.66993	1.52526	0.375002	0.913368	0.224562	NA	NA
21379	hypothetical_protein_GLOTRDRAFT_21379,_partial_[Gloeophyllum_trabeum_ATCC_11539]	NA	NA	UP	UP	880.405	817.782	766.322	8192.67	5697.94	4786.29	9103.3	6029.67	9036.07	821.503	6225.63	8056.35	7.57835	9.80684	7.86775e-05	1.3864e-05
21380	hypothetical_protein_GLOTRDRAFT_21380,_partial_[Gloeophyllum_trabeum_ATCC_11539]	FOG: PPR repeat	NA	NA	NA	9.32146	8.40981	11.8465	8.08256	8.56323	13.2998	6.38003	6.35059	5.46824	9.85925	9.98187	6.06629	1.01244	0.615289	0.386527	0.00302169
21383	hypothetical_protein_GLOTRDRAFT_21383,_partial_[Gloeophyllum_trabeum_ATCC_11539]	NA	NA	NA	NA	0	0	0	0	0	0	0	0	0	0	0	0	#DIV/0!	#DIV/0!	NA	NA
21396	hypothetical_protein_GLOTRDRAFT_21396,_partial_[Gloeophyllum_trabeum_ATCC_11539]	NA	NA	NA	UP	9.19	10.8599	12.8809	28.0001	15.5904	14.9931	28.1082	22.528	25.5133	10.9769	19.5279	25.3832	1.77899	2.31241	0.0329219	0.000401212
21409	hypothetical_protein_GLOTRDRAFT_21409,_partial_[Gloeophyllum_trabeum_ATCC_11539]	CCAAT-binding factor, subunit B (HAP2)	NA	NA	NA	68.8279	69.6231	68.859	105.921	86.2621	101.31	80.1623	109.794	75.9966	69.1034	97.8312	88.6511	1.41572	1.28288	0.0160026	0.0195167
21436	hypothetical_protein_GLOTRDRAFT_21436,_partial_[Gloeophyllum_trabeum_ATCC_11539]	NA	NA	NA	NA	0	0	0	0	0	0	0	0	0	0	0	0	#DIV/0!	#DIV/0!	NA	NA
21448	hypothetical_protein_GLOTRDRAFT_21448,_partial_[Gloeophyllum_trabeum_ATCC_11539]	NA	NA	NA	NA	0	0	0	0	0	0	0	0	0	0	0	0	#DIV/0!	#DIV/0!	NA	NA
21565	hypothetical_protein_GLOTRDRAFT_21565,_partial_[Gloeophyllum_trabeum_ATCC_11539]	Uncharacterized conserved protein	NA	NA	NA	56.0088	59.0607	48.3701	97.1293	84.1424	80.5003	71.6007	53.862	65.791	54.4798	87.2574	63.7512	1.60164	1.17018	0.00666456	0.0104636
21621	hypothetical_protein_GLOTRDRAFT_21621,_partial_[Gloeophyllum_trabeum_ATCC_11539]	NA	NA	NA	NA	50.377	47.8585	45.8107	89.4967	45.6364	49.2254	35.6853	65.8758	47.1166	48.0154	61.4528	49.5592	1.27986	1.03215	0.16643	0.073901
21641	hypothetical_protein_GLOTRDRAFT_21641,_partial_[Gloeophyllum_trabeum_ATCC_11539]	NA	NA	NA	NA	0	0	0	0	0	0	0	0	0	0	0	0	#DIV/0!	#DIV/0!	NA	NA
21662	P-loop_containing_nucleoside_triphosphate_hydrolase_protein,_partial_[Gloeophyllum_trabeum_ATCC_11539]	AAA+-type ATPase	NA	NA	NA	0	0	0	0	0	0	0	0	0	0	0	0	#DIV/0!	#DIV/0!	NA	NA
21677	hypothetical_protein_GLOTRDRAFT_21677,_partial_[Gloeophyllum_trabeum_ATCC_11539]	Tam3-transposase (Ac family)	NA	NA	NA	0	0	0	0	0	0	0	0	0	0	0	0	#DIV/0!	#DIV/0!	NA	NA
21723	hypothetical_protein_GLOTRDRAFT_21723,_partial_[Gloeophyllum_trabeum_ATCC_11539]	NA	NA	NA	UP	1.5986	1.41274	1.57278	2.01537	2.20979	1.88869	5.41389	3.98023	6.56091	1.52804	2.03795	5.31834	1.3337	3.4805	0.0477284	0.000443777
21752	hypothetical_protein_GLOTRDRAFT_21752,_partial_[Gloeophyllum_trabeum_ATCC_11539]	RNA helicase nonsense mRNA reducing factor (pNORF1)	NA	NA	NA	10.6383	11.8747	10.8547	7.21648	12.0057	7.93634	13.004	7.9328	11.8704	11.1226	9.05283	10.9357	0.813915	0.983202	0.0633025	0.0934405
21770	kinase-like_protein,_partial_[Gloeophyllum_trabeum_ATCC_11539]	Ribosomal protein S6 kinase	NA	NA	NA	14.301	11.6852	11.5175	7.94884	10.8888	5.41267	20.5899	16.9776	20.3183	12.5012	8.08344	19.2953	0.646612	1.54347	0.0691145	0.00258498
21790	hypothetical_protein_GLOTRDRAFT_21790,_partial_[Gloeophyllum_trabeum_ATCC_11539]	NA	NA	UP	UP	1.56318	1.6193	1.31957	33.8991	18.0045	21.5186	20.5306	25.9212	18.9832	1.50068	24.4741	21.8117	16.3086	14.5345	5.54604e-05	4.51396e-06
21798	O-methyltransferase,_partial_[Gloeophyllum_trabeum_ATCC_11539]	Hydroxyindole-O-methyltransferase and related SAM-dependent methyltransferases	NA	DOWN	NA	3.63027	3.5749	3.49039	1.01389	1.02044	1.31324	2.63057	3.69012	2.73438	3.56519	1.11586	3.01836	0.312987	0.84662	0.00102542	0.0114472
21866	hypothetical_protein_GLOTRDRAFT_21866,_partial_[Gloeophyllum_trabeum_ATCC_11539]	Nucleolar protein fibrillarin NOP77 (RRM superfamily)	NA	NA	NA	1.18022	0.504886	1.33726	0.170407	0.0943277	0.109687	0.325113	0.284509	0.517596	1.00745	0.124807	0.375739	0.123884	0.372959	0.0113075	0.0233539
21871	hypothetical_protein_GLOTRDRAFT_21871,_partial_[Gloeophyllum_trabeum_ATCC_11539]	NA	NA	NA	NA	0	0	0	1.58509	0	0	0.000209347	0	0	0	0.528364	6.97823e-05	#DIV/0!	#DIV/0!	NA	NA
21904	hypothetical_protein_GLOTRDRAFT_21904,_partial_[Gloeophyllum_trabeum_ATCC_11539]	NA	NA	NA	NA	7.1947	6.40243	5.73836	5.04155	6.49069	6.03658	10.9257	8.16873	13.2044	6.44517	5.85627	10.7663	0.90863	1.67045	0.0276454	0.00860795
21966	hypothetical_protein_GLOTRDRAFT_21966,_partial_[Gloeophyllum_trabeum_ATCC_11539]	NA	NA	NA	NA	0	0	0.426452	0	0	0	1.35522	0.802138	0.403202	0.142151	0	0.853519	0	6.00433	NA	NA
21993	hypothetical_protein_GLOTRDRAFT_21993,_partial_[Gloeophyllum_trabeum_ATCC_11539]	NA	NA	UP	UP	21.9706	26.1422	14.7504	236.66	161.49	119.451	112.913	71.5116	104.352	20.9544	172.534	96.2587	8.23377	4.59372	0.000377159	0.000414845
22104	hypothetical_protein_GLOTRDRAFT_22104,_partial_[Gloeophyllum_trabeum_ATCC_11539]	NA	NA	NA	NA	0	0	0	0	0	0	0	0	0	0	0	0	#DIV/0!	#DIV/0!	NA	NA
22167	hypothetical_protein_GLOTRDRAFT_22167,_partial_[Gloeophyllum_trabeum_ATCC_11539]	NA	NA	NA	NA	7.03928	6.89207	5.89087	1.17909	1.39737	5.21456	3.36913	5.98094	6.15167	6.60741	2.59701	5.16725	0.393044	0.782038	0.0365699	0.103085
22182	hypothetical_protein_GLOTRDRAFT_22182,_partial_[Gloeophyllum_trabeum_ATCC_11539]	NA	NA	NA	NA	0.952599	1.22546	1.08045	0.694225	0.62873	0.726176	1.15049	1.20159	1.45286	1.08617	0.683044	1.26832	0.628854	1.16769	0.0767143	0.0359028
22243	hypothetical_protein_GLOTRDRAFT_22243,_partial_[Gloeophyllum_trabeum_ATCC_11539]	NA	NA	NA	NA	213.374	176.412	148.583	544.798	488.272	141.008	286.392	138.614	267.185	179.456	391.359	230.73	2.1808	1.28572	0.149128	0.526099
22276	MFS_DHA1_protein,_partial_[Gloeophyllum_trabeum_ATCC_11539]	Synaptic vesicle transporter SVOP and related transporters (major facilitator superfamily)	NA	NA	NA	0	0	0	0	0	0	0	0	0	0	0	0	#DIV/0!	#DIV/0!	NA	NA
22288	hypothetical_protein_GLOTRDRAFT_22288,_partial_[Gloeophyllum_trabeum_ATCC_11539]	NA	NA	NA	NA	0	0	0	0	0	0	0	0	0	0	0	0	#DIV/0!	#DIV/0!	NA	NA
22378	hypothetical_protein_GLOTRDRAFT_22378,_partial_[Gloeophyllum_trabeum_ATCC_11539]	Predicted E3 ubiquitin ligase	NA	NA	NA	15.4958	13.5627	12.1816	16.0855	14.7065	20.056	17.1911	17.8853	16.5885	13.7467	16.9493	17.2216	1.23297	1.25278	0.0221808	0.00582974
22381	hypothetical_protein_GLOTRDRAFT_22381,_partial_[Gloeophyllum_trabeum_ATCC_11539]	NA	NA	NA	NA	6.49857	3.7536	5.43478	5.35682	6.0226	2.93983	6.69453	12.7341	11.9751	5.22898	4.77308	10.4679	0.912814	2.00191	0.147705	0.0396059
22420	hypothetical_protein_GLOTRDRAFT_22420,_partial_[Gloeophyllum_trabeum_ATCC_11539]	Uncharacterized conserved protein	NA	NA	NA	33.2152	35.7154	59.1888	64.8218	67.9411	55.4772	123.618	61.4931	91.1249	42.7064	62.7467	92.0788	1.46926	2.15609	0.0503853	0.0247974
22452	hypothetical_protein_GLOTRDRAFT_22452,_partial_[Gloeophyllum_trabeum_ATCC_11539]	NA	NA	DOWN	NA	18.4619	16.184	7.935	2.58618	3.94416	3.2415	10.1845	11.8956	11.7186	14.1936	3.25728	11.2662	0.229489	0.79375	0.00205747	0.20002
22459	hypothetical_protein_GLOTRDRAFT_22459,_partial_[Gloeophyllum_trabeum_ATCC_11539]	NA	NA	NA	NA	0	0	0	0	0	0	0	0	0	0	0	0	#DIV/0!	#DIV/0!	NA	NA
22498	hypothetical_protein_GLOTRDRAFT_22498,_partial_[Gloeophyllum_trabeum_ATCC_11539]	Lanthionine synthetase C-like protein 1	NA	NA	NA	3.83951	3.1779	3.03288	1.86114	0.980219	0.402521	2.85701	2.51562	2.09683	3.3501	1.08129	2.48982	0.322765	0.743208	0.0220372	0.00928479
22561	hypothetical_protein_GLOTRDRAFT_22561,_partial_[Gloeophyllum_trabeum_ATCC_11539]	NA	NA	NA	NA	60.5688	80.8295	83.0087	156.052	89.6823	137.152	68.7582	81.9908	57.4483	74.8023	127.629	69.3991	1.70622	0.927766	0.0576239	0.0479012
22612	hypothetical_protein_GLOTRDRAFT_22612,_partial_[Gloeophyllum_trabeum_ATCC_11539]	NA	NA	NA	NA	0	0	0	0	0	0	0	0	0	0	0	0	#DIV/0!	#DIV/0!	NA	NA
22635	hypothetical_protein_GLOTRDRAFT_22635,_partial_[Gloeophyllum_trabeum_ATCC_11539]	Mitochondrial ribosomal protein L32	NA	NA	NA	182.454	147.861	168.974	197.588	167.992	173.424	109.995	138.011	115.244	166.43	179.668	121.083	1.07954	0.727534	0.0259727	0.00361201
22642	hypothetical_protein_GLOTRDRAFT_22642,_partial_[Gloeophyllum_trabeum_ATCC_11539]	AAA ATPase containing von Willebrand factor type A (vWA) domain	NA	NA	NA	6.74777	6.00272	6.64637	6.88046	9.56369	6.78725	4.64165	7.32948	4.72388	6.46562	7.7438	5.565	1.19769	0.860707	0.0208287	0.0449508
22647	hypothetical_protein_GLOTRDRAFT_22647,_partial_[Gloeophyllum_trabeum_ATCC_11539]	NA	NA	NA	NA	0	0	0	0	0	0	0	0	0	0	0	0	#DIV/0!	#DIV/0!	NA	NA
22655	hypothetical_protein_GLOTRDRAFT_22655,_partial_[Gloeophyllum_trabeum_ATCC_11539]	NA	NA	NA	NA	6.59215	3.46046	4.1416	3.49873	5.54001	3.62416	7.46668	4.68013	11.0568	4.7314	4.22097	7.73453	0.892118	1.63472	0.126845	0.0675362
22681	hypothetical_protein_GLOTRDRAFT_22681,_partial_[Gloeophyllum_trabeum_ATCC_11539]	NA	NA	NA	NA	0.271209	0	0	0	0	0	0	0	0	0.090403	0	0	0	0	NA	NA
22785	hypothetical_protein_GLOTRDRAFT_22785,_partial_[Gloeophyllum_trabeum_ATCC_11539]	NA	NA	NA	NA	0	0	0	0	0	0	0	0	0	0	0	0	#DIV/0!	#DIV/0!	NA	NA
22902	hypothetical_protein_GLOTRDRAFT_22902,_partial_[Gloeophyllum_trabeum_ATCC_11539]	NA	NA	NA	NA	0	0	0	0	0	0	0	0	0	0	0	0	#DIV/0!	#DIV/0!	NA	NA
22969	hypothetical_protein_GLOTRDRAFT_22969,_partial_[Gloeophyllum_trabeum_ATCC_11539]	NA	NA	NA	NA	0	0	0	0	0	0	0	0	0	0	0	0	#DIV/0!	#DIV/0!	NA	NA
23022	hypothetical_protein_GLOTRDRAFT_23022,_partial_[Gloeophyllum_trabeum_ATCC_11539]	FOG: Transposon-encoded proteins with TYA, reverse transcriptase, integrase domains in various combinations	NA	UP	UP	0	0.143461	0.106747	1.13001	0.879999	1.23058	1.90015	0.759722	0.636919	0.0834029	1.0802	1.09893	12.9515	13.1762	0.00832879	0.00539721
23081	P-loop_containing_nucleoside_triphosphate_hydrolase_protein,_partial_[Gloeophyllum_trabeum_ATCC_11539]	ATP-dependent DNA helicase	NA	NA	NA	0	0	0	0	0	0	0	0	0	0	0	0	#DIV/0!	#DIV/0!	NA	NA
23091	60S_ribosomal_protein_L14,_partial_[Gloeophyllum_trabeum_ATCC_11539]	60S ribosomal protein L14	NA	NA	DOWN	561.155	505.251	610.49	487.72	343.415	203.757	116.292	32.6247	92.9248	558.965	344.964	80.6139	0.617147	0.14422	0.055288	0.0013239
23116	hypothetical_protein_GLOTRDRAFT_41227,_partial_[Gloeophyllum_trabeum_ATCC_11539]	NA	NA	NA	NA	0	0	0	0	0	0	0	0	0	0	0	0	#DIV/0!	#DIV/0!	NA	NA
23124	hypothetical_protein_GLOTRDRAFT_23124,_partial_[Gloeophyllum_trabeum_ATCC_11539]	NA	NA	NA	NA	0	0	0	0	0	0	0	0	0	0	0	0	#DIV/0!	#DIV/0!	NA	NA
23138	hypothetical_protein_GLOTRDRAFT_23138,_partial_[Gloeophyllum_trabeum_ATCC_11539]	NA	NA	NA	NA	0	0	0	0	0	0	0	0	0	0	0	0	#DIV/0!	#DIV/0!	NA	NA
23147	hypothetical_protein_GLOTRDRAFT_23147,_partial_[Gloeophyllum_trabeum_ATCC_11539]	NA	NA	NA	NA	0.465315	0.44803	0.318716	0.533672	0	0.682477	2.36556	0.603978	3.29119	0.410687	0.405383	2.08691	0.987085	5.0815	NA	NA
23200	hypothetical_protein_GLOTRDRAFT_23200,_partial_[Gloeophyllum_trabeum_ATCC_11539]	NA	NA	NA	NA	0	0	0	0	0	0	0	0	0	0	0	0	#DIV/0!	#DIV/0!	NA	NA
23213	hypothetical_protein_GLOTRDRAFT_23213,_partial_[Gloeophyllum_trabeum_ATCC_11539]	NA	NA	NA	UP	23.2797	22.5623	24.8095	51.8428	30.8075	34.165	52.3714	56.0228	44.1089	23.5505	38.9384	50.8344	1.6534	2.15852	0.0231977	0.000544065
23281	hypothetical_protein_GLOTRDRAFT_23281,_partial_[Gloeophyllum_trabeum_ATCC_11539]	NA	NA	NA	NA	6.4922	5.57176	6.29079	5.55044	7.41423	5.24081	3.30172	2.54689	3.90181	6.11825	6.06849	3.25014	0.991868	0.531221	0.034131	0.00166501
23360	ribosomal_protein_L5,_partial_[Gloeophyllum_trabeum_ATCC_11539]	Mitochondrial/chloroplast ribosomal protein L5/L7	NA	NA	NA	24.4421	24.961	31.323	45.6674	30.7062	35.5503	28.6912	31.9052	28.9761	26.9087	37.308	29.8575	1.38647	1.10959	0.0247838	0.0125832
23374	hypothetical_protein_GLOTRDRAFT_23374,_partial_[Gloeophyllum_trabeum_ATCC_11539]	NA	NA	NA	NA	0	0	0	0	0.240474	0	0	0	0	0	0.0801581	0	#DIV/0!	#DIV/0!	NA	NA
23386	hypothetical_protein_GLOTRDRAFT_23386,_partial_[Gloeophyllum_trabeum_ATCC_11539]	NA	NA	NA	NA	0	0	4.30049e-06	0	0	3.34626e-06	0	0.00250096	2.40406	1.4335e-06	1.11542e-06	0.802188	0.77811	559602	NA	NA
23390	hypothetical_protein_GLOTRDRAFT_23390,_partial_[Gloeophyllum_trabeum_ATCC_11539]	NA	NA	NA	NA	0	0	0	0	0	0	0	0	0	0	0	0	#DIV/0!	#DIV/0!	NA	NA
23433	cytochrome_c_and_c1_heme-lyase,_partial_[Gloeophyllum_trabeum_ATCC_11539]	Holocytochrome c synthase/heme-lyase	NA	NA	NA	18.3105	17.0069	18.4163	25.9443	18.0821	18.5385	14.4407	13.4957	15.6769	17.9113	20.855	14.5378	1.16435	0.811655	0.031796	0.00406222
23493	hypothetical_protein_GLOTRDRAFT_23493,_partial_[Gloeophyllum_trabeum_ATCC_11539]	NA	NA	NA	UP	6.353	13.1411	9.31485	8.91142	6.27685	11.3879	26.5086	28.6203	25.8198	9.60297	8.85874	26.9829	0.9225	2.80985	0.136954	0.00413917
23554	hypothetical_protein_GLOTRDRAFT_23554,_partial_[Gloeophyllum_trabeum_ATCC_11539]	NA	NA	NA	NA	0	0	0	0	0	0	0	0	0	0	0	0	#DIV/0!	#DIV/0!	NA	NA
23636	hypothetical_protein_GLOTRDRAFT_23636,_partial_[Gloeophyllum_trabeum_ATCC_11539]	NA	NA	NA	NA	0	0	0	0	0	0	0	0	0	0	0	0	#DIV/0!	#DIV/0!	NA	NA
23664	hypothetical_protein_GLOTRDRAFT_23664,_partial_[Gloeophyllum_trabeum_ATCC_11539]	NA	NA	NA	NA	0	0	0	0	0	0	0	0	0	0	0	0	#DIV/0!	#DIV/0!	NA	NA
23677	hypothetical_protein_GLOTRDRAFT_23677,_partial_[Gloeophyllum_trabeum_ATCC_11539]	NA	NA	NA	NA	0	0	0	0	0	0	0	0	0	0	0	0	#DIV/0!	#DIV/0!	NA	NA
23732	DUF1742-domain-containing_protein,_partial_[Gloeophyllum_trabeum_ATCC_11539]	Calreticulin	NA	NA	NA	45.226	36.1291	35.8525	41.9054	38.5258	34.7403	43.806	38.6747	42.7107	39.0692	38.3905	41.7305	0.982628	1.06812	0.0324235	0.0109173
23787	hypothetical_protein_GLOTRDRAFT_23787,_partial_[Gloeophyllum_trabeum_ATCC_11539]	NA	NA	NA	NA	3.98199	3.35217	3.64015	2.32267	5.00896	1.66589	5.92092	3.87388	7.03864	3.6581	2.99917	5.61115	0.819871	1.5339	0.174555	0.036976
23852	hypothetical_protein_GLOTRDRAFT_23852,_partial_[Gloeophyllum_trabeum_ATCC_11539]	NA	NA	NA	NA	0	0	0	0	0	0	0	0	0	0	0	0	#DIV/0!	#DIV/0!	NA	NA
23918	hypothetical_protein_GLOTRDRAFT_23918,_partial_[Gloeophyllum_trabeum_ATCC_11539]	NA	NA	DOWN	DOWN	717.11	666.371	516.704	0	7.05863	6.41101	11.3764	11.9203	17.7945	633.395	4.48988	13.6971	0.00708859	0.0216249	0.0010745	3.39165e-06
23935	hypothetical_protein_GLOTRDRAFT_23935,_partial_[Gloeophyllum_trabeum_ATCC_11539]	NA	NA	NA	DOWN	21.7859	18.6477	8.69116	3.59442	4.4432	0.50934	4.58204	4.08328	4.70369	16.3749	2.84899	4.45634	0.173985	0.272144	0.0182003	0.0017171
23944	kinase-like_protein,_partial_[Gloeophyllum_trabeum_ATCC_11539]	Serine/threonine protein kinase	NA	UP	UP	2.69987	1.47701	2.07362	7.52533	7.19857	10.2496	5.28073	4.55673	3.89991	2.0835	8.3245	4.57912	3.99544	2.1978	0.000767237	0.0038334
23951	hypothetical_protein_GLOTRDRAFT_23951,_partial_[Gloeophyllum_trabeum_ATCC_11539]	NA	NA	NA	NA	0	0	0	0	0	0	0	0	0	0	0	0	#DIV/0!	#DIV/0!	NA	NA
24000	hypothetical_protein_GLOTRDRAFT_24000,_partial_[Gloeophyllum_trabeum_ATCC_11539]	NA	NA	NA	NA	0	0	0	0	0	0	0	0	0	0	0	0	#DIV/0!	#DIV/0!	NA	NA
24023	glutathione_S-transferase,_partial_[Gloeophyllum_trabeum_ATCC_11539]	Glutathione S-transferase	NA	NA	NA	0	0	0	0	0	0	0	0	0	0	0	0	#DIV/0!	#DIV/0!	NA	NA
24029	hypothetical_protein_GLOTRDRAFT_24029,_partial_[Gloeophyllum_trabeum_ATCC_11539]	NA	NA	NA	NA	7.53907	5.25569	10.0122	2.0535	5.70481	3.05908	8.9698	8.96435	11.5272	7.60232	3.6058	9.82044	0.474302	1.29177	0.0412955	0.0633587
24148	hypothetical_protein_GLOTRDRAFT_24148,_partial_[Gloeophyllum_trabeum_ATCC_11539]	NA	NA	NA	NA	0	0	0	0	0	0	0	0	0	0	0	0	#DIV/0!	#DIV/0!	NA	NA
24191	hypothetical_protein_GLOTRDRAFT_24191,_partial_[Gloeophyllum_trabeum_ATCC_11539]	NA	NA	NA	NA	65.661	50.7314	58.6997	36.4589	45.1301	33.8209	76.0555	55.3339	69.4824	58.364	38.4699	66.9573	0.659138	1.14724	0.00948888	0.0710604
24197	hypothetical_protein_GLOTRDRAFT_24197,_partial_[Gloeophyllum_trabeum_ATCC_11539]	NA	NA	NA	NA	0	0	0	0	0	0	0	0	0	0	0	0	#DIV/0!	#DIV/0!	NA	NA
24220	Cloroperoxidase,_partial_[Gloeophyllum_trabeum_ATCC_11539]	NA	NA	UP	NA	0.129978	0	0.393452	1.07733	1.78523	3.31374	0.641281	2.15383	2.53609	0.174477	2.05877	1.77707	11.7997	10.1851	0.00755617	0.0116925
24237	cytochrome_P450,_partial_[Gloeophyllum_trabeum_ATCC_11539]	Cytochrome P450 CYP2 subfamily	NA	NA	NA	1.57521	2.04031	1.93162	0.425965	0.583581	0.411892	1.32748	1.53923	1.27333	1.84905	0.473813	1.38001	0.256247	0.746338	0.0126865	0.024919
24245	hypothetical_protein_GLOTRDRAFT_24245,_partial_[Gloeophyllum_trabeum_ATCC_11539]	NA	NA	NA	NA	0	0	0	0	0	0	0	0	0	0	0	0	#DIV/0!	#DIV/0!	NA	NA
24252	hypothetical_protein_GLOTRDRAFT_24252,_partial_[Gloeophyllum_trabeum_ATCC_11539]	NA	NA	NA	DOWN	71.8042	44.337	79.7004	46.3594	29.1779	9.21793	8.16647	9.43072	19.9845	65.2805	28.2517	12.5272	0.432774	0.191898	0.0484727	0.000896404
24256	hypothetical_protein_GLOTRDRAFT_24256,_partial_[Gloeophyllum_trabeum_ATCC_11539]	NA	NA	NA	NA	0	0	0	0	0	0	0	0	0	0	0	0	#DIV/0!	#DIV/0!	NA	NA
24291	hypothetical_protein_GLOTRDRAFT_24291,_partial_[Gloeophyllum_trabeum_ATCC_11539]	NA	NA	NA	NA	0	0	0	0	0	0	0	0	0	0	0	0	#DIV/0!	#DIV/0!	NA	NA
24298	Pkinase-domain-containing_protein,_partial_[Gloeophyllum_trabeum_ATCC_11539]	Serine/threonine protein kinase	NA	NA	NA	18.3064	15.2968	15.0117	17.8486	19.5952	18.9943	16.7571	18.6562	16.6098	16.205	18.8127	17.3411	1.16092	1.07011	0.0173964	0.00822261
24368	hypothetical_protein_GLOTRDRAFT_24368,_partial_[Gloeophyllum_trabeum_ATCC_11539]	NA	NA	NA	NA	0	0	0	0	0	0	0	0	0	0	0	0	#DIV/0!	#DIV/0!	NA	NA
24381	hypothetical_protein_GLOTRDRAFT_24381,_partial_[Gloeophyllum_trabeum_ATCC_11539]	NA	NA	NA	NA	0	0	0	0	0	0	0	0	0	0	0	0	#DIV/0!	#DIV/0!	NA	NA
24456	sure-like_protein,_partial_[Gloeophyllum_trabeum_ATCC_11539]	NA	NA	NA	UP	0.840494	1.12981	2.02994	8.41139	10.8823	1.06511	11.7811	6.17428	9.42551	1.33341	6.78627	9.12695	5.0894	6.84481	0.0885955	0.000791342
24465	hypothetical_protein_GLOTRDRAFT_24465,_partial_[Gloeophyllum_trabeum_ATCC_11539]	NA	NA	NA	NA	4.79378	3.41631	3.29415	2.88111	4.052	3.17888	2.87502	2.2139	4.16003	3.83475	3.37066	3.08298	0.87898	0.80396	0.0624537	0.0514043
24480	hypothetical_protein_GLOTRDRAFT_24480,_partial_[Gloeophyllum_trabeum_ATCC_11539]	NA	NA	NA	NA	0	0	0	0	0	0	0	0	0	0	0	0	#DIV/0!	#DIV/0!	NA	NA
24481	hypothetical_protein_GLOTRDRAFT_24481,_partial_[Gloeophyllum_trabeum_ATCC_11539]	NA	NA	NA	NA	7.53023	8.64714	3.44606	16.3064	21.3087	12.478	15.5823	12.9685	13.7211	6.54114	16.6977	14.0906	2.55272	2.15416	0.0133484	0.0132768
24482	hypothetical_protein_GLOTRDRAFT_24482,_partial_[Gloeophyllum_trabeum_ATCC_11539]	FYVE finger-containing protein	NA	NA	NA	10.6563	11.0137	10.4977	13.1426	16.4109	21.4771	14.436	17.1189	14.9825	10.7226	17.0102	15.5125	1.58639	1.44671	0.0119679	0.00178823
24483	hypothetical_protein_GLOTRDRAFT_24483,_partial_[Gloeophyllum_trabeum_ATCC_11539]	ATP-dependent DNA helicase	NA	NA	NA	0	0	0	0	0	0	0	0	0	0	0	0	#DIV/0!	#DIV/0!	NA	NA
24494	hypothetical_protein_GLOTRDRAFT_24494,_partial_[Gloeophyllum_trabeum_ATCC_11539]	NA	NA	UP	NA	1.20518	0.836152	1.15994	13.9781	8.31849	3.95306	1.41782	0.874337	1.59554	1.06709	8.74988	1.2959	8.19976	1.21442	0.00246017	0.0564817
24497	hypothetical_protein_GLOTRDRAFT_40798_[Gloeophyllum_trabeum_ATCC_11539]	NA	NA	DOWN	DOWN	5.11251	5.66079	3.28181	1.35145	1.77887	1.3823	2.1876	2.01315	2.4545	4.68503	1.50421	2.21842	0.321066	0.473511	0.00571546	0.00415168
24512	hypothetical_protein_GLOTRDRAFT_24512,_partial_[Gloeophyllum_trabeum_ATCC_11539]	NA	NA	NA	DOWN	3.54695	3.81193	1.33825	0.184565	1.02078	0.714835	0.247438	0	0.213625	2.89904	0.640061	0.153687	0.220784	0.0530132	0.026968	0.0042247
24514	hypothetical_protein_GLOTRDRAFT_24514,_partial_[Gloeophyllum_trabeum_ATCC_11539]	NA	NA	NA	NA	0	0	0	0	0	0	0	0	0	0	0	0	#DIV/0!	#DIV/0!	NA	NA
24610	hypothetical_protein_GLOTRDRAFT_24610,_partial_[Gloeophyllum_trabeum_ATCC_11539]	NA	NA	DOWN	DOWN	6.22904	6.3721	3.86397	1.06671	2.16501	1.09957	0.805573	0.655164	0.822996	5.48837	1.44376	0.761244	0.263058	0.138701	0.00334719	5.95976e-05
24616	hypothetical_protein_GLOTRDRAFT_24616,_partial_[Gloeophyllum_trabeum_ATCC_11539]	NA	NA	NA	NA	43.9146	45.135	43.7743	92.7349	86.0213	67.5143	83.0258	61.4905	72.0904	44.2746	82.0902	72.2022	1.85411	1.63078	0.00412925	0.00373811
24680	hypothetical_protein_GLOTRDRAFT_23124,_partial_[Gloeophyllum_trabeum_ATCC_11539]	NA	NA	NA	NA	0	0	0	0	0	0	0	0	0	0	0	0	#DIV/0!	#DIV/0!	NA	NA
24705	hypothetical_protein_GLOTRDRAFT_24705,_partial_[Gloeophyllum_trabeum_ATCC_11539]	NA	NA	NA	UP	23.3275	22.5307	22.6863	18.4667	19.6634	15.4718	82.2714	75.8394	91.9024	22.8482	17.8673	83.3377	0.782001	3.64746	0.0173988	1.48345e-05
24740	alpha/beta-hydrolase,_partial_[Gloeophyllum_trabeum_ATCC_11539]	Carboxylesterase and related proteins	NA	NA	UP	2.31607	2.37591	2.59802	3.32356	4.69293	3.20123	8.39132	11.6391	10.0017	2.43	3.73924	10.0107	1.53878	4.11964	0.011695	2.95038e-05
24745	hypothetical_protein_GLOTRDRAFT_24745,_partial_[Gloeophyllum_trabeum_ATCC_11539]	NA	NA	NA	NA	0	0	0	0	0	0	0	0	0	0	0	0	#DIV/0!	#DIV/0!	NA	NA
24787	hypothetical_protein_GLOTRDRAFT_24787,_partial_[Gloeophyllum_trabeum_ATCC_11539]	NA	NA	NA	NA	0	0	0	0	0	0	0	0	0	0	0	0	#DIV/0!	#DIV/0!	NA	NA
24866	hypothetical_protein_GLOTRDRAFT_24866,_partial_[Gloeophyllum_trabeum_ATCC_11539]	NA	NA	NA	NA	0	0	0	0	0	0	0	0	0	0	0	0	#DIV/0!	#DIV/0!	NA	NA
24926	hypothetical_protein_GLOTRDRAFT_45786,_partial_[Gloeophyllum_trabeum_ATCC_11539]	NA	NA	NA	NA	0	0	0	0	0	0	0	0	0	0	0	0	#DIV/0!	#DIV/0!	NA	NA
24981	hypothetical_protein_GLOTRDRAFT_24981,_partial_[Gloeophyllum_trabeum_ATCC_11539]	NA	NA	NA	NA	0	0	0	0	0	0	0	0	0	0	0	0	#DIV/0!	#DIV/0!	NA	NA
24990	hypothetical_protein_GLOTRDRAFT_24990,_partial_[Gloeophyllum_trabeum_ATCC_11539]	NA	NA	NA	NA	18.1514	32.4146	19.295	13.3671	20.0859	7.11747	27.1883	30.4091	32.5821	23.287	13.5235	30.0598	0.580731	1.29084	0.0644468	0.0402461
24996	hypothetical_protein_GLOTRDRAFT_24996,_partial_[Gloeophyllum_trabeum_ATCC_11539]	NA	NA	NA	NA	1.16399	0.846086	0	0.330209	0.733512	1.26537	0.633525	0.187996	1.85331	0.670025	0.776363	0.891612	1.15871	1.33071	NA	NA
25033	hypothetical_protein_GLOTRDRAFT_25033,_partial_[Gloeophyllum_trabeum_ATCC_11539]	NA	NA	NA	NA	0	0	0	0	0	0	0	0	0	0	0	0	#DIV/0!	#DIV/0!	NA	NA
25075	hypothetical_protein_GLOTRDRAFT_25075,_partial_[Gloeophyllum_trabeum_ATCC_11539]	NA	NA	NA	NA	0.206077	0.386697	0.426235	0.209866	0.702605	0.901372	2.29377	1.22975	2.57666	0.33967	0.604614	2.03339	1.78001	5.98639	NA	0.0101961
25080	hypothetical_protein_GLOTRDRAFT_25080,_partial_[Gloeophyllum_trabeum_ATCC_11539]	NA	NA	NA	NA	0.532237	0.513704	0.578712	0.446051	0.352002	0.206921	0.867979	0.699108	1.09517	0.541551	0.334991	0.887418	0.618577	1.63866	0.0561786	0.00775612
25099	hypothetical_protein_GLOTRDRAFT_25099,_partial_[Gloeophyllum_trabeum_ATCC_11539]	NA	NA	NA	NA	1.98758	1.92181	2.05269	3.00924	1.67284	1.44073	2.16161	2.35331	2.95337	1.98736	2.04094	2.48943	1.02696	1.25263	0.153698	0.0672444
25151	hypothetical_protein_GLOTRDRAFT_25151,_partial_[Gloeophyllum_trabeum_ATCC_11539]	NA	NA	NA	NA	0	0	0	0	0	0	0	0	0	0	0	0	#DIV/0!	#DIV/0!	NA	NA
25157	P-loop_containing_nucleoside_triphosphate_hydrolase_protein,_partial_[Gloeophyllum_trabeum_ATCC_11539]	AAA+-type ATPase	NA	NA	NA	0	0	0	0	0	0	0	0	0	0	0	0	#DIV/0!	#DIV/0!	NA	NA
25196	hypothetical_protein_GLOTRDRAFT_25196,_partial_[Gloeophyllum_trabeum_ATCC_11539]	NA	NA	NA	NA	0	0	0	0	0	0	0	0	0	0	0	0	#DIV/0!	#DIV/0!	NA	NA
25217	hypothetical_protein_GLOTRDRAFT_25217,_partial_[Gloeophyllum_trabeum_ATCC_11539]	NA	NA	UP	NA	44.5889	44.5968	41.0132	161.804	239.891	215.669	91.2084	54.8282	79.7484	43.3996	205.788	75.2617	4.7417	1.73415	6.59165e-05	0.0086338
25227	hypothetical_protein_GLOTRDRAFT_25227,_partial_[Gloeophyllum_trabeum_ATCC_11539]	NA	NA	NA	NA	1.78162	2.53835	1.81214	2.38417	2.8699	2.75871	3.23712	1.73831	3.01005	2.04404	2.67093	2.66182	1.30669	1.30224	0.043098	0.0680311
25420	hypothetical_protein_GLOTRDRAFT_25420,_partial_[Gloeophyllum_trabeum_ATCC_11539]	NA	NA	NA	NA	2.11094	2.33586	2.92023	1.71125	0	0.437011	2.84408	2.5334	2.68967	2.45568	0.716086	2.68905	0.291604	1.09504	0.0526438	0.0514378
25457	hypothetical_protein_GLOTRDRAFT_25457,_partial_[Gloeophyllum_trabeum_ATCC_11539]	NA	NA	NA	NA	0	0	0	0	0	0	0	0	0	0	0	0	#DIV/0!	#DIV/0!	NA	NA
25473	Cloroperoxidase,_partial_[Gloeophyllum_trabeum_ATCC_11539]	NA	NA	NA	NA	12.6324	13.3384	11.1754	8.69487	5.65074	16.4853	9.82042	11.4469	12.4157	12.3821	10.277	11.2277	0.829987	0.906769	0.733833	0.00825872
25474	hypothetical_protein_GLOTRDRAFT_25474,_partial_[Gloeophyllum_trabeum_ATCC_11539]	NA	NA	NA	NA	1.30847	1.00617	1.21029	0.51641	0.577438	0.923619	0.741146	1.4108	1.46915	1.17498	0.672489	1.20703	0.572342	1.02728	0.0744217	0.0645698
25509	hypothetical_protein_GLOTRDRAFT_25509,_partial_[Gloeophyllum_trabeum_ATCC_11539]	NA	NA	NA	NA	0	0	0	0	0	0	0	0	0	0	0	0	#DIV/0!	#DIV/0!	NA	NA
25513	hypothetical_protein_GLOTRDRAFT_25513,_partial_[Gloeophyllum_trabeum_ATCC_11539]	NA	NA	NA	NA	0	0	0	0	0	0	0	0	0	0	0	0	#DIV/0!	#DIV/0!	NA	NA
25525	hypothetical_protein_GLOTRDRAFT_25525,_partial_[Gloeophyllum_trabeum_ATCC_11539]	NA	NA	NA	NA	0	0	0	0	0	0	0	0	0	0	0	0	#DIV/0!	#DIV/0!	NA	NA
25548	hypothetical_protein_GLOTRDRAFT_25548,_partial_[Gloeophyllum_trabeum_ATCC_11539]	NA	NA	NA	NA	0	0	0	0	0	0	0	0	0	0	0	0	#DIV/0!	#DIV/0!	NA	NA
25690	hypothetical_protein_GLOTRDRAFT_25690,_partial_[Gloeophyllum_trabeum_ATCC_11539]	Vacuolar H+-ATPase V0 sector, subunit M9.7 (M9.2)	NA	NA	NA	360.048	362.148	445.981	470.868	536.084	656.822	560.55	536.74	585.024	389.392	554.591	560.771	1.42425	1.44012	0.0201424	0.00188921
25702	hypothetical_protein_GLOTRDRAFT_25702,_partial_[Gloeophyllum_trabeum_ATCC_11539]	NA	NA	NA	NA	23.7561	37.9994	37.3747	15.2553	19.6234	10.0873	31.6419	38.2724	32.3971	33.0434	14.9887	34.1038	0.453606	1.03209	0.0296527	0.0396059
25707	hypothetical_protein_GLOTRDRAFT_25707,_partial_[Gloeophyllum_trabeum_ATCC_11539]	Gluconate transport-inducing protein	NA	NA	DOWN	14.605	11.9498	14.4341	10.4128	3.91587	0	2.70304	8.10497	2.4208	13.663	4.77622	4.4096	0.349575	0.322742	0.0926183	0.00713095
25733	hypothetical_protein_GLOTRDRAFT_25733,_partial_[Gloeophyllum_trabeum_ATCC_11539]	FOG: Zn-finger	NA	NA	NA	98.9321	118.579	149.108	127.657	74.1902	178.121	172.477	268.905	201.066	122.207	126.656	214.15	1.03641	1.75236	0.546677	0.0126143
25766	hypothetical_protein_GLOTRDRAFT_25766,_partial_[Gloeophyllum_trabeum_ATCC_11539]	NA	NA	NA	NA	0.286029	0.277162	0.198434	0	0	0.414522	0	0.369492	0.182118	0.253875	0.138174	0.18387	0.544261	0.724254	NA	NA
25893	iron_transporter_biosynthesis_regulating_transcription_factor,_partial_[Gloeophyllum_trabeum_ATCC_11539]	GATA-4/5/6 transcription factors	NA	UP	NA	39.4441	51.8828	41.3527	116.999	108.357	75.9078	83.3654	96.1061	85.9855	44.2265	100.421	88.4857	2.27061	2.00074	0.00242668	0.000641921
25926	hypothetical_protein_GLOTRDRAFT_25926,_partial_[Gloeophyllum_trabeum_ATCC_11539]	NA	NA	UP	NA	33.5171	61.3552	34.9563	165.677	111.533	189.674	49.5214	124.702	66.0516	43.2762	155.628	80.0918	3.59616	1.85071	0.00237447	0.109841
25930	hypothetical_protein_GLOTRDRAFT_25930,_partial_[Gloeophyllum_trabeum_ATCC_11539]	NA	NA	NA	UP	62.6823	74.295	67.2001	82.9098	77.8753	104.493	152.458	193.887	195.073	68.0591	88.4259	180.473	1.29925	2.65171	0.0365129	0.00025313
25945	hypothetical_protein_GLOTRDRAFT_25945,_partial_[Gloeophyllum_trabeum_ATCC_11539]	NA	NA	DOWN	NA	14.5371	10.7735	7.7676	3.07241	2.79042	2.50299	5.73756	4.61607	6.89798	11.026	2.78861	5.75053	0.252911	0.521541	0.00199795	0.00671992
25963	hypothetical_protein_GLOTRDRAFT_25963,_partial_[Gloeophyllum_trabeum_ATCC_11539]	NA	NA	NA	NA	0	0	0	0	0	0	0	0	0	0	0	0	#DIV/0!	#DIV/0!	NA	NA
25998	hypothetical_protein_GLOTRDRAFT_25998,_partial_[Gloeophyllum_trabeum_ATCC_11539]	NA	NA	DOWN	DOWN	30.7402	18.3361	24.7275	0	3.13946	2.15471	2.83849	3.16961	5.6665	24.6013	1.76473	3.89153	0.0717331	0.158184	0.00942902	0.000283286
26028	hypothetical_protein_GLOTRDRAFT_26028,_partial_[Gloeophyllum_trabeum_ATCC_11539]	NA	NA	NA	NA	8.96659	9.66794	9.67671	5.55856	6.2372	7.8709	8.33493	10.1565	9.48164	9.43708	6.55555	9.32434	0.694659	0.988054	0.0163966	0.0066756
26036	UPF0103-domain-containing_protein,_partial_[Gloeophyllum_trabeum_ATCC_11539]	Predicted dioxygenase	NA	NA	DOWN	52.9175	42.7938	37.2151	28.8891	28.5142	17.8052	17.8877	9.90641	16.2626	44.3088	25.0695	14.6856	0.56579	0.331436	0.0190717	0.00120109
26061	hypothetical_protein_GLOTRDRAFT_26061,_partial_[Gloeophyllum_trabeum_ATCC_11539]	NA	NA	NA	NA	0.118119	0.34771	0.0866813	0.512408	0.14211	0	0	0.679472	0.588378	0.18417	0.218173	0.422617	1.18463	2.2947	NA	NA
26170	hypothetical_protein_GLOTRDRAFT_26170,_partial_[Gloeophyllum_trabeum_ATCC_11539]	NA	NA	NA	NA	0	0	0	0	0	0	0	0	0	0	0	0	#DIV/0!	#DIV/0!	NA	NA
26188	hypothetical_protein_GLOTRDRAFT_26188,_partial_[Gloeophyllum_trabeum_ATCC_11539]	NA	NA	NA	NA	89.0053	60.8791	75.1601	41.7652	35.2481	46.8315	96.2489	84.7821	112.566	75.0148	41.2816	97.8656	0.550313	1.30462	0.0171645	0.0160353
26194	hypothetical_protein_GLOTRDRAFT_26194,_partial_[Gloeophyllum_trabeum_ATCC_11539]	NA	NA	NA	NA	0	0	0	0	0	0	0	0	0	0	0	0	#DIV/0!	#DIV/0!	NA	NA
26270	hypothetical_protein_GLOTRDRAFT_26270,_partial_[Gloeophyllum_trabeum_ATCC_11539]	NA	NA	NA	NA	0	0	0	0	0	0	0	0	0	0	0	0	#DIV/0!	#DIV/0!	NA	NA
26295	hypothetical_protein_GLOTRDRAFT_26295,_partial_[Gloeophyllum_trabeum_ATCC_11539]	NA	NA	NA	NA	0	0	0.0514818	0.0752119	0.166569	0	0.0501925	0.223621	0.213927	0.0171606	0.0805935	0.16258	4.69643	9.47403	NA	NA
26316	hypothetical_protein_GLOTRDRAFT_26316,_partial_[Gloeophyllum_trabeum_ATCC_11539]	NA	NA	NA	NA	1.79115	0.586187	1.46372	0.91924	1.14984	1.30709	0.760914	0.380499	1.18575	1.28035	1.12539	0.775721	0.878966	0.605864	0.185437	0.172963
26369	hypothetical_protein_GLOTRDRAFT_26369,_partial_[Gloeophyllum_trabeum_ATCC_11539]	NA	NA	NA	NA	0.360173	0	0	0	0	0	0	0	0	0.120058	0	0	0	0	NA	NA
26413	hypothetical_protein_GLOTRDRAFT_26413,_partial_[Gloeophyllum_trabeum_ATCC_11539]	NA	NA	NA	NA	1.94587	2.51051	1.19445	1.17458	1.56993	0.34361	3.09247	2.83502	3.68147	1.88361	1.02937	3.20299	0.54649	1.70045	0.177172	0.0268592
26430	hypothetical_protein_GLOTRDRAFT_26430,_partial_[Gloeophyllum_trabeum_ATCC_11539]	Cytochrome c oxidase assembly protein PET191	NA	NA	NA	42.0074	53.573	61.3542	44.4149	33.9705	47.7721	62.9064	55.7281	68.0135	52.3116	42.0525	62.216	0.803885	1.18934	0.0493886	0.0191215
26487	hypothetical_protein_GLOTRDRAFT_26487,_partial_[Gloeophyllum_trabeum_ATCC_11539]	NA	NA	NA	NA	0	0	0	0	0	0	0	0	0	0	0	0	#DIV/0!	#DIV/0!	NA	NA
26506	hypothetical_protein_GLOTRDRAFT_26506,_partial_[Gloeophyllum_trabeum_ATCC_11539]	Transcription factor containing C2HC type Zn finger	NA	NA	NA	22.0395	21.7098	24.7297	17.7152	14.9091	16.8654	23.8615	26.1163	22.5945	22.8263	16.4966	24.1908	0.722699	1.05978	0.011073	0.00491458
26531	hypothetical_protein_GLOTRDRAFT_26531,_partial_[Gloeophyllum_trabeum_ATCC_11539]	NA	NA	NA	NA	0	0	0	0	0	0	0	0	0	0	0	0	#DIV/0!	#DIV/0!	NA	NA
26554	copper-fist-domain-containing_protein,_partial_[Gloeophyllum_trabeum_ATCC_11539]	NA	NA	UP	NA	86.0718	94.2036	119.291	363.719	363.394	445.069	143.556	127.351	168.74	99.8556	390.727	146.549	3.91292	1.46761	0.000179365	0.00743854
26623	ribonuclease_H-like_protein,_partial_[Gloeophyllum_trabeum_ATCC_11539]	Predicted 3'-5' exonuclease	NA	NA	NA	26.3819	23.6542	24.3381	23.3192	26.8477	31.9805	34.5256	29.4117	34.5292	24.7914	27.3825	32.8222	1.10451	1.32393	0.028686	0.00291858
26627	hypothetical_protein_GLOTRDRAFT_26627,_partial_[Gloeophyllum_trabeum_ATCC_11539]	NA	AA14	UP	NA	18.9658	19.6633	20.4338	63.8093	53.4498	37.0441	44.5751	31.5236	38.0927	19.6876	51.4344	38.0638	2.61252	1.93339	0.00126379	0.000839568
26631	hypothetical_protein_GLOTRDRAFT_26631,_partial_[Gloeophyllum_trabeum_ATCC_11539]	NA	NA	DOWN	NA	17.2811	19.9737	20.4775	6.06126	6.71378	6.93018	26.9263	28.2929	31.6182	19.2441	6.56841	28.9458	0.341321	1.50414	0.000159156	0.00135785
26664	hypothetical_protein_GLOTRDRAFT_26664,_partial_[Gloeophyllum_trabeum_ATCC_11539]	NA	NA	NA	NA	0	0	0	0	0	0	0	0	0	0	0	0	#DIV/0!	#DIV/0!	NA	NA
26747	hypothetical_protein_GLOTRDRAFT_26747,_partial_[Gloeophyllum_trabeum_ATCC_11539]	Uncharacterized conserved protein	NA	NA	NA	0	4.38036	0	0	0	0	1.35941	0.596256	1.22951	1.46012	0	1.06173	0	0.727152	NA	NA
26774	hypothetical_protein_GLOTRDRAFT_26774,_partial_[Gloeophyllum_trabeum_ATCC_11539]	NA	NA	NA	NA	0	0	0	0	0	0	0	0	0	0	0	0	#DIV/0!	#DIV/0!	NA	NA
26784	hypothetical_protein_GLOTRDRAFT_26784,_partial_[Gloeophyllum_trabeum_ATCC_11539]	NA	NA	NA	NA	4.64364	5.04282	4.1785	5.19838	5.33648	4.19118	4.12818	4.77515	4.56036	4.62165	4.90868	4.4879	1.06211	0.971059	0.0263918	0.00683747
27044	hypothetical_protein_GLOTRDRAFT_27044,_partial_[Gloeophyllum_trabeum_ATCC_11539]	NA	NA	NA	NA	5.85565	5.6549	4.26347	3.91095	7.40232	3.49569	6.23932	8.67448	7.46239	5.25801	4.93632	7.45873	0.938819	1.41855	0.117352	0.0263441
27069	hypothetical_protein_GLOTRDRAFT_27069,_partial_[Gloeophyllum_trabeum_ATCC_11539]	Tam3-transposase (Ac family)	NA	NA	NA	0	0	0	0	0	0	0	0	0	0	0	0	#DIV/0!	#DIV/0!	NA	NA
27195	hypothetical_protein_GLOTRDRAFT_27195,_partial_[Gloeophyllum_trabeum_ATCC_11539]	FYVE finger-containing proteins	NA	NA	NA	11.5234	12.0343	11.2609	15.7199	15.9549	17.699	10.4613	13.3395	9.54041	11.6062	16.4579	11.1137	1.41803	0.95757	0.00415302	0.0438348
27218	hypothetical_protein_GLOTRDRAFT_27218,_partial_[Gloeophyllum_trabeum_ATCC_11539]	Uncharacterized conserved protein	NA	NA	NA	33.9301	35.5047	35.8168	26.9244	26.6387	27.0763	20.1713	19.7292	20.248	35.0839	26.8798	20.0495	0.766159	0.571474	0.0131603	0.000228927
27271	hypothetical_protein_GLOTRDRAFT_27271,_partial_[Gloeophyllum_trabeum_ATCC_11539]	NA	NA	NA	NA	0	0	0	0	0	0	0	0	0	0	0	0	#DIV/0!	#DIV/0!	NA	NA
27349	hypothetical_protein_GLOTRDRAFT_27349,_partial_[Gloeophyllum_trabeum_ATCC_11539]	NA	NA	NA	DOWN	18.4003	14.8046	15.4909	6.94326	13.1144	18.9739	6.42761	5.73519	6.26175	16.2319	13.0105	6.14151	0.801539	0.378361	0.48335	7.96456e-05
27386	hypothetical_protein_GLOTRDRAFT_27386,_partial_[Gloeophyllum_trabeum_ATCC_11539]	NA	NA	NA	NA	0	0	0	0	0	0	0	0	0	0	0	0	#DIV/0!	#DIV/0!	NA	NA
27419	hypothetical_protein_GLOTRDRAFT_27419,_partial_[Gloeophyllum_trabeum_ATCC_11539]	NA	NA	NA	NA	0	0	0	0	0	0	0	0	0	0	0	0	#DIV/0!	#DIV/0!	NA	NA
27428	hypothetical_protein_GLOTRDRAFT_27428,_partial_[Gloeophyllum_trabeum_ATCC_11539]	NA	NA	NA	NA	0	0	0	0	0	0	0	0	0	0	0	0	#DIV/0!	#DIV/0!	NA	NA
27479	hypothetical_protein_GLOTRDRAFT_27479,_partial_[Gloeophyllum_trabeum_ATCC_11539]	NA	NA	NA	NA	0	0	0	0	0	0	0	0	0	0	0	0	#DIV/0!	#DIV/0!	NA	NA
27560	hypothetical_protein_GLOTRDRAFT_27560,_partial_[Gloeophyllum_trabeum_ATCC_11539]	Cyclin B and related kinase-activating proteins	NA	NA	DOWN	75.0082	64.9863	50.8068	69.2662	76.3028	59.5203	31.5648	26.3817	34.3251	63.6004	68.3631	30.7572	1.07488	0.4836	0.0931766	0.00103561
27587	glutathione_S-transferase,_partial_[Gloeophyllum_trabeum_ATCC_11539]	Glutathione S-transferase	NA	NA	NA	0	0	0	0	0	0	0	0.0656797	0	0	0	0.0218932	#DIV/0!	#DIV/0!	NA	NA
27607	hypothetical_protein_GLOTRDRAFT_27607,_partial_[Gloeophyllum_trabeum_ATCC_11539]	DNA helicase PIF1/RRM3	NA	NA	NA	0	0	0	0	0	0	0	0	0	0	0	0	#DIV/0!	#DIV/0!	NA	NA
27675	acyl-CoA_N-acyltransferase,_partial_[Gloeophyllum_trabeum_ATCC_11539]	Arylalkylamine N-acetyltransferase	NA	NA	NA	21.2404	22.5465	25.8885	37.947	38.4866	36.0701	38.0025	32.8713	29.4102	23.2251	37.5012	33.428	1.61468	1.4393	0.00307634	0.00793346
27720	hypothetical_protein_GLOTRDRAFT_27720,_partial_[Gloeophyllum_trabeum_ATCC_11539]	NA	NA	NA	NA	0	0	0	0	0	0	0	0	0	0	0	0	#DIV/0!	#DIV/0!	NA	NA
27743	RNI-like_protein,_partial_[Gloeophyllum_trabeum_ATCC_11539]	LRR-containing protein	NA	NA	NA	39.6884	39.5826	30.5093	40.9651	38.2872	52.0585	50.0009	53.7909	47.2199	36.5934	43.7703	50.3372	1.19612	1.37558	0.0667232	0.00711701
27748	hypothetical_protein_GLOTRDRAFT_27748,_partial_[Gloeophyllum_trabeum_ATCC_11539]	NA	NA	NA	NA	0	0	0	0	0	0	0	0	0	0	0	0	#DIV/0!	#DIV/0!	NA	NA
27766	hypothetical_protein_GLOTRDRAFT_27766,_partial_[Gloeophyllum_trabeum_ATCC_11539]	NA	NA	NA	NA	6.57223	7.02929	2.06202	7.8096	3.91587	2.22968	13.5152	8.10497	14.0406	5.22118	4.65172	11.8869	0.890933	2.27668	0.234497	0.0485332
27801	hypothetical_protein_GLOTRDRAFT_27801,_partial_[Gloeophyllum_trabeum_ATCC_11539]	NA	NA	NA	NA	6.77386	10.6852	3.26197	3.46126	1.98932	0	8.27893	10.788	16.1753	6.907	1.81686	11.7474	0.263046	1.7008	NA	0.0882729
27807	hypothetical_protein_GLOTRDRAFT_27807,_partial_[Gloeophyllum_trabeum_ATCC_11539]	NA	NA	NA	NA	10.6045	9.64375	8.37232	7.01025	7.44353	7.72016	7.46629	7.82561	8.34837	9.54018	7.39132	7.88009	0.774757	0.82599	0.0245061	0.0068682
27824	hypothetical_protein_GLOTRDRAFT_27824,_partial_[Gloeophyllum_trabeum_ATCC_11539]	NA	NA	NA	NA	9.46748	8.30378	9.71794	8.35891	12.0018	14.8867	10.633	18.2175	13.0323	9.16306	11.7491	13.9609	1.28223	1.52361	0.0512865	0.0235729
27861	hypothetical_protein_GLOTRDRAFT_27861,_partial_[Gloeophyllum_trabeum_ATCC_11539]	NA	NA	NA	NA	0	0	0	0	0	0	0	0	0	0	0	0	#DIV/0!	#DIV/0!	NA	NA
27903	Sodium/hydrogen_exchanger,_partial_[Gloeophyllum_trabeum_ATCC_11539]	Na+/H+ antiporter	NA	NA	NA	18.4527	19.8337	19.5446	25.6318	21.3277	27.8662	30.332	29.9644	31.3877	19.277	24.9419	30.5614	1.29387	1.58538	0.0173132	0.000456909
27912	ribosomal_protein_L28e,_partial_[Gloeophyllum_trabeum_ATCC_11539]	60S ribosomal protein L28	NA	NA	DOWN	353.48	333.499	405.555	518.523	464.223	260.31	181.584	82.4063	159.135	364.178	414.352	141.042	1.13777	0.387288	0.383148	0.00389665
27985	hypothetical_protein_GLOTRDRAFT_27985,_partial_[Gloeophyllum_trabeum_ATCC_11539]	RNA-binding protein (RRM superfamily)	NA	NA	NA	19.9764	22.0006	22.0428	18.8404	18.48	17.7278	23.2271	24.8921	23.228	21.3399	18.3494	23.7824	0.859862	1.11446	0.0194247	0.00592229
28000	hypothetical_protein_GLOTRDRAFT_28000,_partial_[Gloeophyllum_trabeum_ATCC_11539]	NA	NA	NA	NA	0	0	0	0	0	0	0	0	0	0	0	0	#DIV/0!	#DIV/0!	NA	NA
28001	DNase_I-like_protein,_partial_[Gloeophyllum_trabeum_ATCC_11539]	NA	NA	NA	NA	0	0	0	0	0	0	0	0	0	0	0	0	#DIV/0!	#DIV/0!	NA	NA
28074	RnaseH-domain-containing_protein,_partial_[Gloeophyllum_trabeum_ATCC_11539]	Ribonuclease H	NA	NA	NA	0	0	0	0	0	0	0	0	0	0	0	0	#DIV/0!	#DIV/0!	NA	NA
28077	hypothetical_protein_GLOTRDRAFT_28077,_partial_[Gloeophyllum_trabeum_ATCC_11539]	NA	NA	NA	NA	18.8356	20.571	11.1483	14.6068	5.56794	12.9621	12.7895	51.5648	19.5792	16.8516	11.0456	27.9778	0.655463	1.66025	0.115178	0.420531
28091	hypothetical_protein_GLOTRDRAFT_28091,_partial_[Gloeophyllum_trabeum_ATCC_11539]	NA	NA	NA	NA	0	0	0	0	0	0	0	0	0	0	0	0	#DIV/0!	#DIV/0!	NA	NA
28102	hypothetical_protein_GLOTRDRAFT_28102,_partial_[Gloeophyllum_trabeum_ATCC_11539]	NA	NA	DOWN	DOWN	36.8676	34.2002	27.3983	10.2712	8.4417	4.12519	6.47023	3.29654	8.60226	32.822	7.61271	6.12301	0.231939	0.186552	0.00252932	0.000785562
28174	hypothetical_protein_GLOTRDRAFT_28174,_partial_[Gloeophyllum_trabeum_ATCC_11539]	NA	NA	NA	NA	0	0	0	0	0	0	0	0	0	0	0	0	#DIV/0!	#DIV/0!	NA	NA
28243	phosphotyrosine_protein_phosphatases_II,_partial_[Gloeophyllum_trabeum_ATCC_11539]	Dual specificity phosphatase	NA	NA	NA	12.2543	13.2417	16.1343	22.5359	14.9038	17.5991	5.6538	9.63368	7.68927	13.8767	18.3463	7.65892	1.32209	0.551925	0.035573	0.00670174
28272	hydrophobin,_partial_[Gloeophyllum_trabeum_ATCC_11539]	NA	NA	NA	NA	2.27347	2.73499	3.12789	5.94652	4.4413	4.2304	7.06372	6.28434	5.16721	2.71211	4.87274	6.17176	1.79666	2.27563	0.0925357	0.0288668
28355	hypothetical_protein_GLOTRDRAFT_28355,_partial_[Gloeophyllum_trabeum_ATCC_11539]	HMG-box transcription factor	NA	NA	NA	35.5949	42.6671	52.7202	27.8854	22.0886	21.7642	52.9527	52.7551	40.6341	43.6607	23.9127	48.7806	0.547694	1.11726	0.0109523	0.0815138
28364	hypothetical_protein_GLOTRDRAFT_28364,_partial_[Gloeophyllum_trabeum_ATCC_11539]	NA	NA	NA	UP	0.120968	0.177581	0.272606	0.708006	0.785984	0.499354	0.639528	0.836879	0.891592	0.190385	0.664448	0.789333	3.49003	4.14599	0.0226179	0.00636827
28396	hypothetical_protein_GLOTRDRAFT_28396,_partial_[Gloeophyllum_trabeum_ATCC_11539]	FOG: FHA domain	NA	NA	NA	132.774	119.103	79.0157	65.9471	57.6123	64.6127	70.4877	49.7333	83.4375	110.298	62.724	67.8861	0.568679	0.615481	0.00690785	0.0166195
28421	hypothetical_protein_GLOTRDRAFT_28421,_partial_[Gloeophyllum_trabeum_ATCC_11539]	U1 snRNP component	NA	NA	NA	23.2741	15.6996	24.8838	22.3146	14.6877	11.9038	16.7144	20.2681	20.1987	21.2858	16.302	19.0604	0.765863	0.89545	0.0840527	0.0310584
28428	hypothetical_protein_GLOTRDRAFT_28428,_partial_[Gloeophyllum_trabeum_ATCC_11539]	NA	NA	NA	NA	0	0	0	0	0	0	0	0	0	0	0	0	#DIV/0!	#DIV/0!	NA	NA
28433	hypothetical_protein_GLOTRDRAFT_28433,_partial_[Gloeophyllum_trabeum_ATCC_11539]	NA	NA	NA	NA	10.0781	11.1226	8.33738	10.8854	14.2712	7.52987	19.9873	16.0338	20.6291	9.84604	10.8955	18.8834	1.10658	1.91787	0.0726476	0.00170724
28451	cytochrome_P450,_partial_[Gloeophyllum_trabeum_ATCC_11539]	Cytochrome P450 CYP2 subfamily	NA	NA	NA	0.625951	0.302815	0	0	0	0.906575	0.4539	0.60631	0.506215	0.309589	0.302192	0.522142	0.976108	1.68657	NA	NA
28454	hypothetical_protein_GLOTRDRAFT_28454,_partial_[Gloeophyllum_trabeum_ATCC_11539]	NA	NA	NA	NA	0	0	0	0	0	0	0	0	0	0	0	0	#DIV/0!	#DIV/0!	NA	NA
28537	U6_snRNA-associated_Sm-like_protein_LSm2,_partial_[Gloeophyllum_trabeum_ATCC_11539]	Predicted snRNP core protein	NA	UP	NA	68.6082	62.7743	81.5651	211.147	164.193	135.487	125.095	96.3226	118.262	70.9826	170.276	113.226	2.39884	1.59513	0.00266411	0.0112543
28540	ribonuclease_CAF1,_partial_[Gloeophyllum_trabeum_ATCC_11539]	mRNA deadenylase subunit	NA	NA	NA	48.4488	49.1437	46.663	39.1471	45.6889	65.5091	45.857	48.554	45.5097	48.0852	50.1151	46.6402	1.04221	0.96995	0.215459	0.00290936
28542	hypothetical_protein_GLOTRDRAFT_28542,_partial_[Gloeophyllum_trabeum_ATCC_11539]	NA	NA	NA	DOWN	21.2301	19.0826	18.0024	44.4166	37.6828	15.4741	2.32604	3.55013	4.62748	19.4384	32.5245	3.50122	1.67321	0.180119	0.220949	0.000133352
28547	hypothetical_protein_GLOTRDRAFT_28547,_partial_[Gloeophyllum_trabeum_ATCC_11539]	NA	NA	NA	NA	0	0	0	0	0	0	0	0	0	0	0	0	#DIV/0!	#DIV/0!	NA	NA
28595	hypothetical_protein_GLOTRDRAFT_28595,_partial_[Gloeophyllum_trabeum_ATCC_11539]	Predicted Zn-finger protein	NA	NA	NA	6.32698	5.87811	5.66727	5.40008	3.0345	4.49967	3.75859	4.82361	4.00262	5.95745	4.31142	4.19494	0.723702	0.704151	0.0486948	0.00383248
28649	hypothetical_protein_GLOTRDRAFT_28649,_partial_[Gloeophyllum_trabeum_ATCC_11539]	NA	NA	NA	NA	0	0	0	0	0	0	0	0	0	0	0	0	#DIV/0!	#DIV/0!	NA	NA
28657	hypothetical_protein_GLOTRDRAFT_28657,_partial_[Gloeophyllum_trabeum_ATCC_11539]	Gluconate transport-inducing protein	NA	UP	NA	144.848	149.16	138.644	502.911	410.332	386.249	277.866	213.469	249.273	144.217	433.164	246.869	3.00355	1.71179	0.000119567	0.000647064
28705	hypothetical_protein_GLOTRDRAFT_28705,_partial_[Gloeophyllum_trabeum_ATCC_11539]	NA	NA	NA	NA	0	0	0	0	0	0	0	0	0	0	0	0	#DIV/0!	#DIV/0!	NA	NA
28709	hypothetical_protein_GLOTRDRAFT_28709,_partial_[Gloeophyllum_trabeum_ATCC_11539]	Mitochondrial/chloroplast ribosomal protein L33-like	NA	NA	NA	266.965	325.428	322.624	327.24	243.882	201.672	205.009	197.097	214.662	305.006	257.598	205.59	0.844567	0.674051	0.0687242	0.00123549
28775	hypothetical_protein_GLOTRDRAFT_28775,_partial_[Gloeophyllum_trabeum_ATCC_11539]	NA	NA	NA	NA	8.53383	7.47601	4.42379	2.78933	4.19648	5.95188	6.33995	3.54692	5.17915	6.81121	4.31256	5.02201	0.633157	0.737315	0.096712	0.0554416
28815	hypothetical_protein_GLOTRDRAFT_28815,_partial_[Gloeophyllum_trabeum_ATCC_11539]	Chitin synthase/hyaluronan synthase (glycosyltransferases)	GT2	NA	UP	1.21595	1.56794	1.30987	0.905685	1.94908	1.64474	3.60701	3.23857	3.79729	1.36459	1.49983	3.54762	1.09911	2.59978	0.2349	0.000181489
28840	hypothetical_protein_GLOTRDRAFT_28840,_partial_[Gloeophyllum_trabeum_ATCC_11539]	NA	NA	NA	NA	0	0	0	0	0	0	0	0	0	0	0	0	#DIV/0!	#DIV/0!	NA	NA
28900	acyl_carrier_protein,_partial_[Gloeophyllum_trabeum_ATCC_11539]	Acyl carrier protein/NADH-ubiquinone oxidoreductase, NDUFAB1/SDAP subunit	NA	NA	NA	394.521	385.023	370.468	500.003	343.416	372.902	316.239	254.987	314.283	383.338	405.44	295.17	1.05766	0.77	0.0822953	0.00204009
28919	hypothetical_protein_GLOTRDRAFT_28919,_partial_[Gloeophyllum_trabeum_ATCC_11539]	NA	NA	NA	NA	4.01409	4.76999	4.91025	3.34244	4.40268	3.49505	4.32505	4.1861	4.686	4.56478	3.74672	4.39905	0.820789	0.963694	0.0267351	0.00692569
28932	hypothetical_protein_GLOTRDRAFT_28932,_partial_[Gloeophyllum_trabeum_ATCC_11539]	NA	NA	NA	UP	26.7866	20.8287	44.684	14.6099	21.4134	26.216	96.2449	106.425	127.228	30.7664	20.7464	109.966	0.67432	3.57422	0.2801	0.00113207
28973	hypothetical_protein_GLOTRDRAFT_28973,_partial_[Gloeophyllum_trabeum_ATCC_11539]	NA	NA	NA	NA	0	0	0	0	0	0	0	0	0	0	0	0	#DIV/0!	#DIV/0!	NA	NA
28996	DnaJ-domain-containing_protein,_partial_[Gloeophyllum_trabeum_ATCC_11539]	Molecular chaperone (DnaJ superfamily)	NA	NA	NA	18.5153	18.6324	16.8481	20.287	21.4779	23.4206	18.3315	19.9077	19.7481	17.9986	21.7285	19.3291	1.20723	1.07392	0.0113017	0.00477447
29013	hypothetical_protein_GLOTRDRAFT_29013,_partial_[Gloeophyllum_trabeum_ATCC_11539]	NA	NA	NA	NA	0	0	0	0	0	0	0	0	0	0	0	0	#DIV/0!	#DIV/0!	NA	NA
29014	hypothetical_protein_GLOTRDRAFT_29014,_partial_[Gloeophyllum_trabeum_ATCC_11539]	NA	NA	NA	NA	1.37513	1.02891	0.790747	0.593139	0.515926	0.467363	0.466368	0.563917	0.607594	1.06493	0.525476	0.54596	0.493437	0.512672	0.0814656	0.0272681
29048	Pkinase-domain-containing_protein,_partial_[Gloeophyllum_trabeum_ATCC_11539]	Serine/threonine protein kinase	NA	NA	NA	0.910584	0.781528	1.46369	0.683618	1.0456	0.26294	0.528736	0.232452	0.534199	1.05193	0.664053	0.431796	0.631269	0.410478	0.173753	0.0187882
29077	hypothetical_protein_GLOTRDRAFT_29077,_partial_[Gloeophyllum_trabeum_ATCC_11539]	DNA polymerase epsilon, subunit C	NA	UP	NA	8.57674	9.17998	10.4464	21.9111	22.05	20.2935	15.2433	13.3013	18.7227	9.40104	21.4182	15.7558	2.27828	1.67596	0.00873835	0.0138295
29158	hypothetical_protein_GLOTRDRAFT_24148,_partial_[Gloeophyllum_trabeum_ATCC_11539]	NA	NA	NA	NA	0	0	0	0	0	0	0	0	0	0	0	0	#DIV/0!	#DIV/0!	NA	NA
29189	alpha/beta-hydrolase,_partial_[Gloeophyllum_trabeum_ATCC_11539]	Predicted lipase	NA	UP	UP	0.599893	0.936188	0.935695	19.2108	30.7101	102.492	46.506	17.1185	45.9866	0.823925	50.8042	36.537	61.6612	44.3451	0.00063922	8.6261e-05
29246	kinase-like_protein,_partial_[Gloeophyllum_trabeum_ATCC_11539]	NA	NA	NA	NA	3.66437	3.01925	2.19034	2.97904	1.14349	2.76935	2.07329	2.09096	1.73935	2.95799	2.29729	1.96787	0.776641	0.665273	0.348723	0.0163385
29273	hypothetical_protein_GLOTRDRAFT_29273,_partial_[Gloeophyllum_trabeum_ATCC_11539]	NA	NA	NA	NA	0	0	0	0	0	0	0	0	0	0	0	0	#DIV/0!	#DIV/0!	NA	NA
29291	hypothetical_protein_GLOTRDRAFT_29291,_partial_[Gloeophyllum_trabeum_ATCC_11539]	NA	NA	UP	NA	34.0434	34.1661	35.3017	109.472	118.29	170.55	64.7705	71.6137	65.968	34.5037	132.771	67.4507	3.84802	1.95488	0.000180402	9.74392e-05
29443	hypothetical_protein_GLOTRDRAFT_29443,_partial_[Gloeophyllum_trabeum_ATCC_11539]	NA	NA	NA	NA	35.0519	31.6318	30.9302	38.1803	24.4742	30.1007	44.8705	30.5128	32.4387	32.538	30.9184	35.9407	0.950225	1.10458	0.0552682	0.0209838
29445	hypothetical_protein_GLOTRDRAFT_29445,_partial_[Gloeophyllum_trabeum_ATCC_11539]	NA	NA	NA	NA	0.189667	0.125795	0.0489474	0.0679009	0.301827	0.539412	0.231118	0.0409947	0.318299	0.12147	0.303046	0.196804	2.49483	1.62019	NA	NA
29645	hypothetical_protein_GLOTRDRAFT_29645,_partial_[Gloeophyllum_trabeum_ATCC_11539]	NA	NA	NA	NA	29.3059	21.8639	26.9494	44.795	34.521	28.9736	23.1927	24.581	20.9711	26.0397	36.0965	22.9149	1.38621	0.879998	0.0361715	0.0102807
29687	glycerol_dehydrogenase_[Gloeophyllum_trabeum_ATCC_11539]	NA	NA	DOWN	DOWN	115.012	164.139	236.258	8.36846	8.96868	3.5101	4.24347	3.75305	4.3447	171.803	6.94908	4.11374	0.040448	0.0239446	0.000284929	1.12756e-05
29709	WD40_repeat-like_protein_[Gloeophyllum_trabeum_ATCC_11539]	FOG: WD40 repeat	NA	NA	NA	18.9591	19.084	24.5842	10.8886	12.163	12.3689	13.4112	15.3902	12.901	20.8758	11.8068	13.9008	0.565575	0.665882	0.00376296	0.00416479
29724	RabGAP/TBC_[Gloeophyllum_trabeum_ATCC_11539]	Rab6 GTPase activator GAPCenA and related TBC domain proteins	NA	NA	NA	47.9992	43.7633	37.349	54.4967	68.0295	62.062	53.1695	56.2013	54.9895	43.0372	61.5294	54.7868	1.42968	1.27301	0.00612467	0.00295721
29736	P-loop_containing_nucleoside_triphosphate_hydrolase_protein_[Gloeophyllum_trabeum_ATCC_11539]	ATP-dependent RNA helicase A	NA	NA	NA	17.2928	16.5395	16.0947	13.5379	14.5453	14.4953	14.6315	17.4394	16.5184	16.6423	14.1929	16.1964	0.852817	0.973206	0.0101946	0.0032129
29754	FAD-linked_oxidoreductase,_partial_[Gloeophyllum_trabeum_ATCC_11539]	Proline oxidase	NA	NA	NA	15.0271	16.058	15.0653	7.96036	9.47317	10.4409	9.35334	11.1869	9.96772	15.3835	9.29149	10.1693	0.603991	0.661055	0.00534518	0.0010807
29788	hypothetical_protein_GLOTRDRAFT_29788,_partial_[Gloeophyllum_trabeum_ATCC_11539]	NA	NA	NA	DOWN	0.763188	0.754629	0.52332	0	0.0890104	0.31362	0.0541248	0.244304	0.0943939	0.680379	0.13421	0.130941	0.197258	0.192453	0.0281156	0.00711701
29873	hypothetical_protein_GLOTRDRAFT_29873,_partial_[Gloeophyllum_trabeum_ATCC_11539]	Predicted alkaloid synthase/Surface mucin Hemomucin	NA	NA	NA	14.2301	16.209	12.7899	18.776	19.6257	20.9737	14.4317	13.8929	14.481	14.4097	19.7918	14.2685	1.37351	0.990207	0.00892441	0.00699153
29877	cysteine_proteinase_[Gloeophyllum_trabeum_ATCC_11539]	Ubiquitin carboxyl-terminal hydrolase	NA	NA	NA	14.8451	15.647	14.4803	15.4841	19.0495	17.4102	13.3139	14.6818	13.4727	14.9908	17.3146	13.8228	1.15502	0.922086	0.0114941	0.00259458
29881	DNase_I-like_protein,_partial_[Gloeophyllum_trabeum_ATCC_11539]	NA	NA	NA	NA	0	0	0.098441	0	0	0.0945607	0	0	0	0.0328137	0.0315202	0	0.960582	0	NA	NA
29887	hypothetical_protein_GLOTRDRAFT_29887_[Gloeophyllum_trabeum_ATCC_11539]	D-3-phosphoglycerate dehydrogenase, D-isomer-specific 2-hydroxy acid dehydrogenase superfamily	NA	DOWN	DOWN	54.9681	68.4209	78.6456	18.553	11.0669	12.1336	4.75432	6.40739	5.33446	67.3449	13.9178	5.49872	0.206665	0.0816502	0.000430982	9.09452e-06
29906	4-hydroxybenzoate_polyprenyl_transferase_[Gloeophyllum_trabeum_ATCC_11539]	Para-hydroxybenzoate-polyprenyl transferase	NA	DOWN	NA	10.7555	7.87337	9.55711	2.79419	5.45961	4.49102	14.2465	11.2284	17.4384	9.39532	4.24827	14.3044	0.452169	1.52251	0.00835643	0.0192409
29922	hypothetical_protein_GLOTRDRAFT_29922_[Gloeophyllum_trabeum_ATCC_11539]	RNA Polymerase C (III) 37 kDa subunit	NA	NA	NA	18.7461	18.0666	20.4828	12.3026	10.3508	10.1069	12.7599	12.4563	11.8842	19.0985	10.9201	12.3668	0.571777	0.647527	0.00505396	0.000996858
29935	lish_motif-containing_protein,_partial_[Gloeophyllum_trabeum_ATCC_11539]	LisH motif-containing protein	NA	NA	NA	52.6138	54.8077	56.044	37.81	44.6247	34.3996	35.9169	34.6121	38.6951	54.4885	38.9448	36.408	0.714733	0.668178	0.0158188	0.000672938
29936	cytochrome_P450_[Gloeophyllum_trabeum_ATCC_11539]	Cytochrome P450 CYP4/CYP19/CYP26 subfamilies	NA	DOWN	DOWN	7.21203	7.40955	4.13429	0.0346794	0.312788	0.136209	0.883291	1.11705	0.961155	6.25195	0.161226	0.987167	0.025788	0.157897	0.000942343	0.000148322
29972	PARP-domain-containing_protein,_partial_[Gloeophyllum_trabeum_ATCC_11539]	NAD+ ADP-ribosyltransferase Parp, required for poly-ADP ribosylation of nuclear proteins	NA	NA	NA	6.99395	7.95809	7.94947	7.84467	8.43865	8.08549	10.1559	11.9252	10.521	7.63384	8.12294	10.8674	1.06407	1.42358	0.0166553	0.0023369
29973	hypothetical_protein_GLOTRDRAFT_29973_[Gloeophyllum_trabeum_ATCC_11539]	Mitochondrial/chloroplast ribosomal protein L36	NA	NA	NA	2.70954	0	2.17465	0	0	0	1.03487	0.898997	1.90298	1.62806	0	1.27895	0	0.785563	NA	NA
30008	hypothetical_protein_GLOTRDRAFT_30008,_partial_[Gloeophyllum_trabeum_ATCC_11539]	NA	NA	DOWN	NA	16.4257	13.5651	12.2717	6.78375	5.65943	6.50947	7.63563	9.92093	9.7221	14.0875	6.31755	9.09289	0.448452	0.645459	0.00583921	0.00596319
30012	ribonuclease_H-like_protein,_partial_[Gloeophyllum_trabeum_ATCC_11539]	DNA polymerase zeta, catalytic subunit	NA	NA	NA	7.37481	6.10806	7.40821	5.45626	8.45157	7.64908	5.90916	9.46661	7.53267	6.96369	7.18564	7.63615	1.03187	1.09657	0.0508816	0.0541974
30022	Rad51-domain-containing_protein_[Gloeophyllum_trabeum_ATCC_11539]	DNA repair protein RAD51/RHP55	NA	DOWN	DOWN	17.8664	19.1234	20.5526	6.16411	7.79213	10.4857	7.51351	6.10687	7.34838	19.1808	8.14732	6.98959	0.424764	0.364405	0.00245501	4.05038e-05
30030	Sm-like_ribonucleo_protein_[Gloeophyllum_trabeum_ATCC_11539]	Small nuclear ribonucleoprotein F	NA	NA	NA	54.8107	54.4524	55.9007	124.012	84.3419	91.219	67.322	55.336	59.2637	55.0546	99.8575	60.6406	1.81379	1.10146	0.00402408	0.00707848
30040	P-loop_containing_nucleoside_triphosphate_hydrolase_protein,_partial_[Gloeophyllum_trabeum_ATCC_11539]	ATP-dependent RNA helicase A	NA	NA	DOWN	23.8354	24.293	27.8902	21.3177	19.8905	18.917	11.0415	12.9132	10.5729	25.3395	20.0418	11.5092	0.790928	0.454198	0.0101736	0.000100566
30042	RNase_Gf29_[Gloeophyllum_trabeum_ATCC_11539]	Ribonuclease, T2 family	NA	DOWN	NA	14.5997	13.9407	16.495	6.43877	7.19874	4.95289	18.1383	15.2425	17.0119	15.0118	6.1968	16.7976	0.412796	1.11896	0.000743627	0.00672034
30047	hypothetical_protein_GLOTRDRAFT_30047_[Gloeophyllum_trabeum_ATCC_11539]	Myosin class II heavy chain	NA	NA	NA	3.34294	3.71023	3.40046	2.55969	2.82011	2.7139	2.19165	2.20666	2.38381	3.48454	2.6979	2.26071	0.774247	0.648782	0.0143926	0.000847629
30050	CBS-domain-containing_protein_[Gloeophyllum_trabeum_ATCC_11539]	5'-AMP-activated protein kinase, gamma subunit	NA	NA	NA	36.7626	40.0133	37.8623	33.7222	32.8197	34.2787	29.2202	36.6467	28.7567	38.2127	33.6069	31.5412	0.879468	0.82541	0.014452	0.00761181
30054	acyltransferase-domain-containing_protein_[Gloeophyllum_trabeum_ATCC_11539]	Lysophosphatidic acid acyltransferase LPAAT and related acyltransferases	NA	NA	NA	13.8659	14.7176	14.3492	12.8581	13.0886	12.0241	19.1661	20.7224	18.5621	14.3109	12.6569	19.4836	0.884425	1.36145	0.0168282	0.0020553
30111	beta_and_beta-prime_subunits_of_DNA_dependent_RNA-polymerase_[Gloeophyllum_trabeum_ATCC_11539]	RNA polymerase II, large subunit	NA	NA	NA	31.8883	35.0829	36.6871	37.4646	45.3499	46.3706	31.2443	43.223	33.036	34.5528	43.0617	35.8344	1.24626	1.03709	0.00481204	0.00929313
30134	MFS_general_substrate_transporter_[Gloeophyllum_trabeum_ATCC_11539]	Synaptic vesicle transporter SVOP and related transporters (major facilitator superfamily)	NA	NA	DOWN	10.7678	12.6821	10.8392	7.53231	7.08624	8.04503	4.53123	4.48729	4.92081	11.4297	7.55453	4.64644	0.660955	0.406523	0.00772212	4.8209e-05
30135	hypothetical_protein_GLOTRDRAFT_30135,_partial_[Gloeophyllum_trabeum_ATCC_11539]	Putative transcription factor 5qNCA, contains JmjC domain	NA	NA	NA	0	0	0	0	0	0	0	0	0	0	0	0	#DIV/0!	#DIV/0!	NA	NA
30170	hypothetical_protein_GLOTRDRAFT_30170_[Gloeophyllum_trabeum_ATCC_11539]	NA	NA	UP	UP	237.405	204.689	209.963	424.742	473.36	419.414	517.197	394.676	464.027	217.353	439.172	458.633	2.02055	2.11009	0.000534308	0.000285972
30191	hypothetical_protein_GLOTRDRAFT_30191_[Gloeophyllum_trabeum_ATCC_11539]	NA	NA	DOWN	DOWN	4.83836	5.46407	1.73527	0.538854	0.197197	0	1.27366	0.718909	1.00665	4.01257	0.245351	0.999739	0.0611455	0.249152	0.00690096	0.00724763
30198	hypothetical_protein_GLOTRDRAFT_30198_[Gloeophyllum_trabeum_ATCC_11539]	NA	NA	NA	DOWN	474.793	530.15	424.962	442.149	325.311	73.6887	51.4912	57.5734	100.934	476.635	280.383	69.9996	0.588254	0.146862	0.1776	0.000112032
30199	LexA/Signal_peptidase,_partial_[Gloeophyllum_trabeum_ATCC_11539]	Mitochondrial inner membrane protease, subunit IMP1	NA	NA	NA	3.44304	3.82822	4.13721	5.33035	3.84734	4.05132	5.33993	4.59265	6.63933	3.80282	4.40967	5.52397	1.15958	1.4526	0.0417314	0.00935023
30218	hypothetical_protein_GLOTRDRAFT_30218_[Gloeophyllum_trabeum_ATCC_11539]	NA	NA	NA	NA	0	0	0	0	0	0	0	0	0	0	0	0	#DIV/0!	#DIV/0!	NA	NA
30220	Hydroxyisourate_hydrolase_[Gloeophyllum_trabeum_ATCC_11539]	Transthyretin and related proteins	NA	NA	NA	22.1363	22.4656	21.1605	47.5575	29.1303	26.9398	23.4774	18.4013	20.0684	21.9208	34.5426	20.6491	1.57579	0.941985	0.0362608	0.00800877
30236	cytochrome_P450_[Gloeophyllum_trabeum_ATCC_11539]	Cytochrome P450 CYP4/CYP19/CYP26 subfamilies	NA	UP	UP	0.513556	0.58671	0.807865	1.62877	2.46514	5.01433	2.00132	1.64253	2.70115	0.636043	3.03608	2.115	4.77338	3.32525	0.00507288	0.000917759
30254	vacuolar_protein_sorting-associated_protein_35_[Gloeophyllum_trabeum_ATCC_11539]	Membrane coat complex Retromer, subunit VPS35	NA	NA	NA	24.4888	24.9571	25.781	27.4235	27.9135	31.2543	24.859	30.0146	23.5524	25.0756	28.8638	26.142	1.15107	1.04253	0.00774459	0.00517195
30277	hypothetical_protein_GLOTRDRAFT_30277_[Gloeophyllum_trabeum_ATCC_11539]	PolyC-binding proteins alphaCP-1 and related KH domain proteins	NA	NA	DOWN	158.514	164.078	183.08	210.631	128.024	147.287	80.6499	85.9949	72.5189	168.558	161.981	79.7212	0.960982	0.472961	0.0622507	0.000103389
30296	hypothetical_protein_GLOTRDRAFT_30296_[Gloeophyllum_trabeum_ATCC_11539]	Uncharacterized conserved protein	NA	NA	NA	16.6721	16.0655	14.4414	8.57929	12.0664	11.345	12.2922	11.3151	12.3571	15.7263	10.6636	11.9881	0.678071	0.762298	0.0157155	0.00217348
30301	FAD/NAD_P-binding_domain-containing_protein_[Gloeophyllum_trabeum_ATCC_11539]	Kynurenine 3-monooxygenase and related flavoprotein monooxygenases	NA	NA	UP	2.37916	2.07675	2.32391	1.91696	2.36565	1.44846	14.4063	19.9507	16.9878	2.25994	1.91036	17.1149	0.845313	7.57318	0.049615	8.2322e-06
30308	hypothetical_protein_GLOTRDRAFT_30308_[Gloeophyllum_trabeum_ATCC_11539]	NA	NA	DOWN	DOWN	158.794	191.066	324.253	46.2445	39.8017	41.0775	36.7194	31.6963	34.0851	224.704	42.3745	34.1669	0.188579	0.152053	0.000635741	0.000188571
30310	nucleotide-binding_protein_[Gloeophyllum_trabeum_ATCC_11539]	3'-5' exonuclease	NA	DOWN	NA	8.69776	9.63985	7.50562	3.29269	3.52379	2.61153	13.7875	10.6681	15.2093	8.61441	3.14267	13.2216	0.364816	1.53483	0.00250774	0.00693318
30317	CS-domain-containing_protein_[Gloeophyllum_trabeum_ATCC_11539]	Nuclear distribution protein NUDC	NA	NA	NA	161.775	152.177	143.702	236.873	217.705	160.729	163.888	133.001	165.797	152.551	205.102	154.229	1.34448	1.011	0.0232614	0.00596593
30322	hypothetical_protein_GLOTRDRAFT_30322_[Gloeophyllum_trabeum_ATCC_11539]	NADH-cytochrome b-5 reductase	NA	DOWN	DOWN	158.49	177.673	185.918	90.833	63.2653	92.58	34.6197	39.1344	37.9768	174.027	82.2261	37.2436	0.47249	0.21401	0.00236012	5.03182e-06
30329	nucleic_acid-binding_protein_[Gloeophyllum_trabeum_ATCC_11539]	Predicted mitochondrial/chloroplast ribosomal protein S17	NA	NA	NA	97.4047	86.135	97.619	136.215	108.011	105.757	154.456	125.501	155.425	93.7196	116.661	145.127	1.24479	1.54852	0.0256054	0.00325211
30337	hypothetical_protein_GLOTRDRAFT_30337,_partial_[Gloeophyllum_trabeum_ATCC_11539]	NA	NA	NA	NA	0.921641	0.594447	0.424455	0	0	0.445202	2.45061	0.595298	0.978535	0.646848	0.148401	1.34148	0.229421	2.07388	NA	NA
30347	SGS-domain-containing_protein,_partial_[Gloeophyllum_trabeum_ATCC_11539]	Suppressor of G2 allele of skp1	NA	NA	NA	94.7978	79.2264	81.9143	52.7007	32.1475	59.6011	98.8232	110.048	97.6774	85.3128	48.1498	102.183	0.564391	1.19774	0.0262365	0.00313349
30358	MFS_general_substrate_transporter_[Gloeophyllum_trabeum_ATCC_11539]	Permease of the major facilitator superfamily	NA	NA	NA	0.879213	1.04956	0.7798	0.822851	1.12787	0.428246	0.680084	1.03521	0.889047	0.902857	0.792989	0.868115	0.878311	0.96152	0.245425	0.0304544
30378	hypothetical_protein_GLOTRDRAFT_30378_[Gloeophyllum_trabeum_ATCC_11539]	NA	NA	NA	NA	11.7035	8.61947	4.83318	13.0253	22.9475	16.7034	12.186	10.3598	12.2759	8.38539	17.5587	11.6073	2.09396	1.38422	0.0373168	0.0553986
30388	hypothetical_protein_GLOTRDRAFT_30388_[Gloeophyllum_trabeum_ATCC_11539]	NA	NA	DOWN	DOWN	31.151	31.8055	43.975	1.1403	1.99891	0.423809	1.64741	5.38121	3.50172	35.6438	1.18767	3.51011	0.0333205	0.0984774	0.00040945	0.000468653
30409	hypothetical_protein_GLOTRDRAFT_30409,_partial_[Gloeophyllum_trabeum_ATCC_11539]	Tam3-transposase (Ac family)	NA	NA	NA	0	0	0	0	0	0	0	0	0	0	0	0	#DIV/0!	#DIV/0!	NA	NA
30418	PDT-domain-containing_protein_[Gloeophyllum_trabeum_ATCC_11539]	Prephenate dehydratase	NA	NA	NA	7.75937	8.39709	8.49127	6.14483	7.06286	5.70585	12.9507	11.2815	14.8656	8.21591	6.30451	13.0326	0.767354	1.58626	0.0186415	0.0019372
30424	hypothetical_protein_GLOTRDRAFT_30424_[Gloeophyllum_trabeum_ATCC_11539]	NA	NA	NA	NA	44.6313	41.7536	51.5211	32.5137	17.4948	6.55517	26.4718	34.1035	22.8622	45.9687	18.8545	27.8125	0.410161	0.605032	0.0389003	0.00489733
30477	Sm-like_ribonucleo_protein_[Gloeophyllum_trabeum_ATCC_11539]	Small nuclear ribonucleoprotein E	NA	NA	NA	58.8802	67.2229	50.6266	100.546	77.4619	69.6358	85.8858	70.6588	93.417	58.9099	82.548	83.3205	1.40126	1.41437	0.0234447	0.00693999
30498	hypothetical_protein_GLOTRDRAFT_30498_[Gloeophyllum_trabeum_ATCC_11539]	NA	NA	DOWN	NA	22.1093	21.9038	19.0612	8.98917	9.81885	6.92327	11.1482	9.39786	11.6736	21.0247	8.5771	10.7399	0.407952	0.51082	0.000827173	0.000334408
30516	hypothetical_protein_GLOTRDRAFT_30516_[Gloeophyllum_trabeum_ATCC_11539]	Ras-related GTPase	NA	NA	NA	140.976	129.016	129.091	126.257	120.148	183.902	194.117	196.223	175.699	133.028	143.436	188.679	1.07824	1.41835	0.113706	0.0011204
30560	chondroitin_AC/alginate_lyase_[Gloeophyllum_trabeum_ATCC_11539]	NA	NA	NA	NA	4.3001	6.16426	4.97455	2.20639	2.80199	3.29242	9.82294	7.12897	9.08532	5.1463	2.76693	8.67908	0.537654	1.68647	0.0128836	0.00528842
30591	hypothetical_protein_GLOTRDRAFT_30591,_partial_[Gloeophyllum_trabeum_ATCC_11539]	Mismatch repair ATPase MSH6 (MutS family)	NA	NA	NA	4.80939	4.14767	4.06743	2.18903	3.17539	2.75149	4.68341	4.29306	4.73164	4.3415	2.7053	4.56937	0.623127	1.05249	0.0106698	0.00598254
30602	hypothetical_protein_GLOTRDRAFT_30602_[Gloeophyllum_trabeum_ATCC_11539]	NA	NA	NA	NA	0.33094	0.160166	0.230046	0.349456	0.397609	0.229266	0.593905	0.10681	0.613846	0.240384	0.325444	0.438187	1.35385	1.82286	NA	NA
30651	FAD-binding_domain-containing_protein_[Gloeophyllum_trabeum_ATCC_11539]	NA	AA7	NA	NA	26.7459	25.5558	23.8985	31.3256	28.1273	40.6575	26.051	21.3279	26.0886	25.4001	33.3701	24.4892	1.31378	0.964139	0.0230357	0.00553956
30664	hypothetical_protein_GLOTRDRAFT_30664_[Gloeophyllum_trabeum_ATCC_11539]	Kelch repeat-containing proteins	NA	NA	NA	27.5244	26.8944	24.1029	37.9013	46.7289	48.4048	30.27	32.2979	29.4209	26.1739	44.345	30.6629	1.69425	1.17151	0.00175877	0.00173027
30675	lipase/_esterase_[Gloeophyllum_trabeum_ATCC_11539]	Arylacetamide deacetylase	NA	NA	NA	6.11686	7.61279	5.36152	10.7555	10.5791	12.9698	13.8296	7.55003	12.9599	6.36372	11.4348	11.4465	1.79687	1.79871	0.0022353	0.0255849
30701	WD40_repeat-like_protein_[Gloeophyllum_trabeum_ATCC_11539]	WD40 repeat protein	NA	NA	NA	9.16034	9.8006	11.9303	13.0379	10.2982	11.6637	10.3247	12.4957	9.14029	10.2971	11.6666	10.6536	1.133	1.03462	0.0232706	0.0544755
30715	alpha/beta-hydrolase_[Gloeophyllum_trabeum_ATCC_11539]	Predicted lipase	NA	NA	NA	1.73493	1.19517	0.879607	1.50651	1.4707	1.96938	1.9982	1.22022	2.85596	1.2699	1.64886	2.02479	1.29842	1.59445	0.0700339	0.137079
30792	hypothetical_protein_GLOTRDRAFT_30792_[Gloeophyllum_trabeum_ATCC_11539]	NA	NA	NA	NA	0	0	0	0	0	0	0	0	0	0	0	0	#DIV/0!	#DIV/0!	NA	NA
30795	hypothetical_protein_GLOTRDRAFT_30795,_partial_[Gloeophyllum_trabeum_ATCC_11539]	Myosin class II heavy chain	NA	NA	NA	26.1239	26.2371	22.6279	19.6391	26.3782	25.5196	19.8147	23.7531	17.4385	24.9963	23.8456	20.3354	0.953968	0.813539	0.0308529	0.00923806
30816	hypothetical_protein_GLOTRDRAFT_30816,_partial_[Gloeophyllum_trabeum_ATCC_11539]	DNA helicase PIF1/RRM3	NA	NA	NA	0.160215	0.198071	0	0.0862213	0.336355	0.0565767	0.287677	0.126894	0.22497	0.119429	0.159718	0.213181	1.33735	1.785	NA	0.271254
30852	hypothetical_protein_GLOTRDRAFT_30852,_partial_[Gloeophyllum_trabeum_ATCC_11539]	NA	NA	NA	UP	199.421	168.295	119.587	372.833	247.052	495.25	373.905	429.132	385.32	162.434	371.712	396.119	2.28838	2.43864	0.0227038	0.001297
30860	hypothetical_protein_GLOTRDRAFT_30860_[Gloeophyllum_trabeum_ATCC_11539]	NA	NA	NA	NA	0	0	0	0	0	0	0	0	0	0	0	0	#DIV/0!	#DIV/0!	NA	NA
30868	NAD_P-binding_protein_[Gloeophyllum_trabeum_ATCC_11539]	Predicted quinone oxidoreductase	NA	NA	NA	151.287	131.384	124.075	298.506	237.09	208.907	106.879	83.7787	96.3508	135.582	248.168	95.6696	1.83039	0.705623	0.00260412	0.00221144
30896	hypothetical_protein_GLOTRDRAFT_30896_[Gloeophyllum_trabeum_ATCC_11539]	Uridine permease/thiamine transporter/allantoin transport	NA	DOWN	NA	7.11115	7.32384	9.86842	2.30278	3.12793	2.01374	12.6408	12.2846	12.6288	8.10114	2.48148	12.5181	0.306313	1.54522	0.000800684	0.00536971
30922	ribonuclease_T1_[Gloeophyllum_trabeum_ATCC_11539]	NA	NA	UP	UP	0	0	0.350388	2.83703	2.51984	3.26903	1.82061	1.45524	1.43348	0.116796	2.8753	1.56978	24.6181	13.4403	0.00245551	0.00373811
30952	actin-like_ATPase_domain-containing_protein_[Gloeophyllum_trabeum_ATCC_11539]	Molecular chaperones HSP70/HSC70, HSP70 superfamily	NA	NA	DOWN	20.6411	21.1079	24.5879	19.4668	13.1398	12.9618	6.27771	8.16168	6.00367	22.1123	15.1895	6.81436	0.686923	0.30817	0.0391745	7.41229e-05
30954	NAD_P-binding_protein_[Gloeophyllum_trabeum_ATCC_11539]	NADH:ubiquinone oxidoreductase, NDUFA9/39kDa subunit	NA	NA	NA	3.63269	2.09634	2.41953	1.88753	3.94471	2.57681	4.00216	2.92029	4.43282	2.71619	2.80302	3.78509	1.03197	1.39353	0.303744	0.0580803
30984	hypothetical_protein_GLOTRDRAFT_30984_[Gloeophyllum_trabeum_ATCC_11539]	Predicted Zn2+-dependent endopeptidase, insulinase superfamily	NA	NA	DOWN	30.4564	31.5308	32.4936	20.9089	23.4835	28.4949	14.0613	17.4368	13.4838	31.4936	24.2958	14.994	0.771451	0.476096	0.0122729	0.000164784
30992	vesicle_transport_v-snare_protein_vti1_[Gloeophyllum_trabeum_ATCC_11539]	V-SNARE	NA	NA	NA	77.9246	79.2394	92.5209	144.224	140.448	158.409	160.014	121.832	151.111	83.2283	147.694	144.319	1.77456	1.73402	0.000675573	0.00136275
31010	hypothetical_protein_GLOTRDRAFT_31010_[Gloeophyllum_trabeum_ATCC_11539]	Transcription coactivator	NA	NA	NA	30.4721	33.3274	39.223	24.8213	30.7279	108.087	34.3221	41.1097	37.9856	34.3408	54.5454	37.8058	1.58836	1.1009	0.562087	0.00710116
31016	hypothetical_protein_GLOTRDRAFT_31016_[Gloeophyllum_trabeum_ATCC_11539]	NA	NA	NA	NA	7.68766	10.0506	9.68913	12.9585	11.2331	4.24691	8.40635	8.00307	4.4448	9.14247	9.47952	6.95141	1.03687	0.760342	1	0.136235
31030	S-adenosyl-L-methionine-dependent_methyltransferase,_partial_[Gloeophyllum_trabeum_ATCC_11539]	C-5 cytosine-specific DNA methylase	NA	NA	NA	2.16031	1.56829	1.77082	1.9001	2.95602	2.97557	2.8903	2.2767	4.45777	1.83314	2.61056	3.20826	1.42409	1.75014	0.0447678	0.0311219
31078	FAD/NAD_P-binding_domain-containing_protein_[Gloeophyllum_trabeum_ATCC_11539]	Flavin-containing monooxygenase	NA	NA	UP	2.3192	1.63114	1.21674	3.93489	5.01161	2.56684	7.06039	8.45153	7.10765	1.72236	3.83778	7.53986	2.22821	4.37763	0.0128836	0.000285939
31117	hypothetical_protein_GLOTRDRAFT_31117_[Gloeophyllum_trabeum_ATCC_11539]	Dual specificity phosphatase	NA	NA	NA	52.0793	57.7901	60.4442	68.3592	85.0863	87.0563	37.4542	33.1652	37.2116	56.7712	80.1673	35.9437	1.41211	0.633133	0.00596337	0.00051948
31127	hypothetical_protein_GLOTRDRAFT_31127,_partial_[Gloeophyllum_trabeum_ATCC_11539]	NA	NA	NA	NA	26.49	29.3051	26.7612	31.7848	24.4156	32.3355	28.0464	31.553	26.1941	27.5188	29.512	28.5979	1.07243	1.03921	0.0368255	0.00967894
31166	hypothetical_protein_GLOTRDRAFT_31166_[Gloeophyllum_trabeum_ATCC_11539]	Low density lipoprotein B-like protein	NA	NA	NA	10.6918	10.2583	10.6266	6.78343	8.56223	8.36175	8.86308	10.5387	9.20744	10.5256	7.90247	9.53642	0.750788	0.906024	0.0143533	0.00495334
31204	ATP-dependent_DNA_ligase_[Gloeophyllum_trabeum_ATCC_11539]	ATP-dependent DNA ligase I	NA	NA	NA	7.61098	7.46898	7.14274	5.98026	6.7111	6.27671	7.55415	9.64227	8.26913	7.40757	6.32269	8.48852	0.853544	1.14592	0.0183038	0.00737136
31223	hypothetical_protein_GLOTRDRAFT_31223_[Gloeophyllum_trabeum_ATCC_11539]	DNA excision repair protein XPA/XPAC/RAD14	NA	NA	NA	12.8878	13.637	13.3075	9.58206	10.2814	11.7609	17.4265	18.7734	16.1095	13.2774	10.5415	17.4364	0.793938	1.31324	0.0173118	0.00232715
31249	hypothetical_protein_GLOTRDRAFT_31249_[Gloeophyllum_trabeum_ATCC_11539]	Glycolate oxidase	NA	UP	UP	7.95581	8.05483	10.4739	16.6333	30.4761	29.185	22.0215	19.4242	22.1985	8.82817	25.4315	21.2148	2.88072	2.40308	0.00211688	0.000141269
31261	hypothetical_protein_GLOTRDRAFT_31261_[Gloeophyllum_trabeum_ATCC_11539]	NA	NA	NA	NA	0.0944095	0.0930875	0.0701677	0	0	0	0	0	0.179536	0.0858882	0	0.0598454	0	0.696783	NA	NA
31266	rab-type_small_GTP-binding_protein_[Gloeophyllum_trabeum_ATCC_11539]	GTP-binding protein SEC4, small G protein superfamily, and related Ras family GTP-binding proteins	NA	NA	NA	121.527	107.35	108.478	91.0957	89.8721	107.714	58.4896	67.1757	65.2371	112.451	96.2272	63.6341	0.855722	0.565881	0.018943	0.000178313
31317	hypothetical_protein_GLOTRDRAFT_31317_[Gloeophyllum_trabeum_ATCC_11539]	Putative cytochrome c oxidase, subunit COX19	NA	NA	NA	25.284	27.8114	27.1989	19.9557	18.2977	10.7504	23.4151	21.6686	23.1585	26.7648	16.3346	22.7474	0.610303	0.849902	0.0217416	0.0063711
31335	hypothetical_protein_GLOTRDRAFT_31335_[Gloeophyllum_trabeum_ATCC_11539]	Proteins containing the FAD binding domain	NA	NA	NA	50.578	50.3293	56.6938	54.1149	64.824	55.2677	59.8385	57.5557	57.7103	52.5337	58.0689	58.3681	1.10536	1.11106	0.0112916	0.00207041
31340	hypothetical_protein_GLOTRDRAFT_31340_[Gloeophyllum_trabeum_ATCC_11539]	Intermediate filament-like protein, sorting nexins, and related proteins containing PX (PhoX) domain(s)	NA	NA	NA	12.9663	12.9964	11.0775	10.0521	10.4079	10.4763	7.02001	7.62145	7.55845	12.3467	10.3121	7.39997	0.83521	0.599348	0.0173988	0.000321194
31341	hypothetical_protein_GLOTRDRAFT_31341,_partial_[Gloeophyllum_trabeum_ATCC_11539]	NA	NA	NA	NA	21.894	23.1636	20.747	23.6329	17.0395	16.6398	18.9281	18.9892	22.4285	21.9349	19.1041	20.1153	0.870943	0.917044	0.0422383	0.00543962
31344	hypothetical_protein_GLOTRDRAFT_31344_[Gloeophyllum_trabeum_ATCC_11539]	NA	NA	NA	NA	1.71045	1.22794	1.75609	0.733114	1.04862	0.946775	1.1973	0.807266	1.62606	1.56483	0.909503	1.21021	0.581216	0.77338	0.0355396	0.0574534
31372	hypothetical_protein_GLOTRDRAFT_31372_[Gloeophyllum_trabeum_ATCC_11539]	NA	NA	NA	NA	4.5988	5.04273	5.39255	5.71625	5.02942	5.42787	5.06549	3.48738	5.137	5.01136	5.39118	4.56329	1.07579	0.910589	0.0208478	0.0219376
31405	isocitrate_lyase_and_phosphorylmutase_[Gloeophyllum_trabeum_ATCC_11539]	Isocitrate lyase	NA	NA	NA	34.8728	36.8043	41.1901	54.7646	58.7155	54.2079	45.9417	39.1434	43.809	37.6224	55.896	42.9647	1.48571	1.142	0.00225811	0.00313641
31409	protein_kinase,_partial_[Gloeophyllum_trabeum_ATCC_11539]	MAPK related serine/threonine protein kinase	NA	NA	NA	15.5486	16.3576	14.5111	25.0824	25.3561	30.5914	12.8695	14.7223	13.474	15.4724	27.01	13.6886	1.74568	0.884711	0.00114944	0.00445883
31411	hypothetical_protein_GLOTRDRAFT_31411_[Gloeophyllum_trabeum_ATCC_11539]	Uncharacterized conserved protein	NA	NA	NA	6.47588	6.77526	7.31182	9.30919	8.89549	7.41488	7.38344	6.69027	7.30001	6.85432	8.53985	7.12457	1.24591	1.03943	0.0152231	0.00476452
31418	hypothetical_protein_GLOTRDRAFT_31418_[Gloeophyllum_trabeum_ATCC_11539]	NA	NA	NA	NA	17.1562	13.8224	15.117	12.486	15.9788	16.9721	20.4759	23.1518	21.6983	15.3652	15.1456	21.7753	0.985712	1.41719	0.0494821	0.00254217
31424	hypothetical_protein_GLOTRDRAFT_31424_[Gloeophyllum_trabeum_ATCC_11539]	NA	NA	NA	UP	1.51187	1.5595	1.95355	1.16571	1.23755	1.45127	3.82839	4.03067	4.3466	1.67497	1.28484	4.06856	0.767081	2.42903	0.0643959	0.000893378
31442	peptidyl-tRNA_hydrolase_[Gloeophyllum_trabeum_ATCC_11539]	Uncharacterized conserved protein	NA	NA	NA	29.1036	36.4	32.7649	25.9297	17.5112	13.5454	22.1889	29.9346	34.5883	32.7561	18.9954	28.9039	0.579904	0.882396	0.0187151	0.0265961
31457	SURF1-domain-containing_protein_[Gloeophyllum_trabeum_ATCC_11539]	Mitochondrial protein Surfeit 1/SURF1/SHY1, required for expression of cytochrome oxidase	NA	NA	NA	14.2564	16.2496	14.2293	17.2243	15.8267	17.9678	23.2958	20.1167	22.4086	14.9117	17.0062	21.9404	1.14046	1.47135	0.0166299	0.0022021
31458	DUF602-domain-containing_protein_[Gloeophyllum_trabeum_ATCC_11539]	Uncharacterized conserved protein	NA	UP	UP	40.5558	36.8755	46.8628	139.015	118.011	135.143	204.964	160.414	181.082	41.4314	130.723	182.153	3.15517	4.39651	8.0965e-05	1.78953e-05
31462	Homeodomain-like_protein_[Gloeophyllum_trabeum_ATCC_11539]	NA	NA	NA	NA	0	0	0	0	0	0	0	0	0	0	0	0	#DIV/0!	#DIV/0!	NA	NA
31476	hypothetical_protein_GLOTRDRAFT_31476_[Gloeophyllum_trabeum_ATCC_11539]	NA	NA	NA	NA	1.75076	2.24281	2.51261	0.702449	0.308029	0.88287	2.03499	1.701	2.55844	2.16872	0.631116	2.09815	0.291008	0.967456	0.0275082	0.0410984
31501	cytochrome_P450_[Gloeophyllum_trabeum_ATCC_11539]	Cytochrome P450 CYP2 subfamily	NA	NA	UP	5.21269	6.79258	6.04094	8.90584	8.83641	8.45104	15.3548	15.4587	13.0743	6.0154	8.7311	14.6293	1.45146	2.43197	0.00834395	0.000166264
31519	DEAD-domain-containing_protein_[Gloeophyllum_trabeum_ATCC_11539]	ATP-dependent RNA helicase	NA	NA	NA	11.8013	13.6772	14.7016	22.2725	20.1429	21.7625	15.1551	15.7301	13.5987	13.3934	21.3926	14.828	1.59725	1.10711	0.00160697	0.00920428
31537	hypothetical_protein_GLOTRDRAFT_31537_[Gloeophyllum_trabeum_ATCC_11539]	NA	NA	NA	NA	10.6931	9.87697	9.53958	16.375	19.8604	17.6448	10.1203	7.04797	10.1008	10.0365	17.9601	9.08968	1.78947	0.905659	0.000855543	0.0379954
31559	hypothetical_protein_GLOTRDRAFT_31559,_partial_[Gloeophyllum_trabeum_ATCC_11539]	NA	NA	NA	UP	3.07895	2.84023	2.90358	2.01666	3.18531	1.96319	8.98327	8.25809	9.43652	2.94092	2.38839	8.89263	0.812122	3.02375	0.0488572	2.44645e-05
31568	general_substrate_transporter_[Gloeophyllum_trabeum_ATCC_11539]	Predicted transporter (major facilitator superfamily)	NA	DOWN	NA	1.9592	2.28589	1.81414	0.397251	0.92765	0.563522	2.82704	2.8156	3.37027	2.01974	0.629474	3.0043	0.311661	1.48747	0.0037471	0.00409415
31579	amidase_[Gloeophyllum_trabeum_ATCC_11539]	Amidases	NA	NA	UP	2.95813	3.87087	3.58279	3.25437	3.46264	2.45725	15.6991	11.7445	16.4297	3.4706	3.05809	14.6245	0.881142	4.21381	0.043065	5.95976e-05
31613	hypothetical_protein_GLOTRDRAFT_31613_[Gloeophyllum_trabeum_ATCC_11539]	Uncharacterized conserved protein	NA	NA	NA	0	0	0	0	0	0	0	0	0	0	0	0	#DIV/0!	#DIV/0!	NA	NA
31626	MFS_general_substrate_transporter_[Gloeophyllum_trabeum_ATCC_11539]	Uncharacterized conserved protein	NA	UP	NA	77.9207	75.6447	73.7789	166.526	177.52	171.998	128.804	90.4423	119.033	75.7814	172.015	112.76	2.26988	1.48796	0.000223951	0.0037142
31628	hypothetical_protein_GLOTRDRAFT_31628_[Gloeophyllum_trabeum_ATCC_11539]	Predicted Cu2+ homeostasis protein CutC	NA	NA	NA	5.86841	6.27097	3.9588	1.53944	2.6087	4.17942	4.2474	4.52991	3.50431	5.36606	2.77585	4.09387	0.517298	0.76292	0.0549288	0.0254079
31647	hypothetical_protein_GLOTRDRAFT_31647,_partial_[Gloeophyllum_trabeum_ATCC_11539]	V-SNARE	NA	NA	NA	82.0208	66.8385	77.0069	67.8233	57.7818	96.2455	103.228	109.883	111.18	75.2888	73.9502	108.097	0.982221	1.43577	0.346074	0.00248426
31667	ribosomal_protein_S16_[Gloeophyllum_trabeum_ATCC_11539]	Mitochondrial/chloroplast ribosomal protein S16	NA	NA	NA	35.7462	34.2567	29.1051	43.5414	32.8226	36.7378	34.8685	33.9966	32.2857	33.036	37.7006	33.7169	1.1412	1.02061	0.0272144	0.00624022
31673	Sm-like_ribonucleo_protein_[Gloeophyllum_trabeum_ATCC_11539]	Small Nuclear ribonucleoprotein splicing factor	NA	NA	NA	23.4578	21.6459	22.5541	23.2061	18.3106	12.2656	16.1084	13.8924	19.207	22.5526	17.9275	16.4026	0.794917	0.727304	0.1029	0.00425156
31683	hypothetical_protein_GLOTRDRAFT_31683,_partial_[Gloeophyllum_trabeum_ATCC_11539]	NA	NA	NA	NA	12.4653	12.5621	12.9694	5.70287	7.15448	7.62898	15.6118	20.7612	15.302	12.6656	6.82877	17.225	0.53916	1.35998	0.0116658	0.0100968
31727	hypothetical_protein_GLOTRDRAFT_31727_[Gloeophyllum_trabeum_ATCC_11539]	NA	NA	NA	NA	17.5331	18.1351	14.1586	11.1574	11.1935	12.5385	12.6877	11.9321	13.617	16.6089	11.6298	12.7456	0.700213	0.767395	0.0116716	0.0041987
31765	hypothetical_protein_GLOTRDRAFT_31765,_partial_[Gloeophyllum_trabeum_ATCC_11539]	Predicted methyltransferase	NA	DOWN	NA	8.44939	8.2499	6.65447	3.75459	4.47003	3.02609	4.38178	4.3995	5.3664	7.78459	3.75024	4.71589	0.481752	0.605799	0.00757837	0.00375267
31781	hypothetical_protein_GLOTRDRAFT_31781_[Gloeophyllum_trabeum_ATCC_11539]	Inner centromere protein (INCENP), C-terminal domain	NA	NA	NA	8.6959	13.4299	9.07768	12.3172	7.52785	7.87791	5.91834	5.79228	9.50784	10.4012	9.24099	7.07282	0.888458	0.680002	0.0950096	0.0255009
31785	hypothetical_protein_GLOTRDRAFT_31785,_partial_[Gloeophyllum_trabeum_ATCC_11539]	DNA repair protein, member of the recA/RAD51 family	NA	NA	NA	5.12976	5.23021	3.16519	7.88258	7.07845	10.1775	7.42924	7.05379	9.03463	4.50839	8.37951	7.83922	1.85865	1.73881	0.0123953	0.0103869
31786	GroES-like_protein_[Gloeophyllum_trabeum_ATCC_11539]	Alcohol dehydrogenase, class V	NA	DOWN	DOWN	2.26983	2.20079	2.48012	0.26449	0.353703	0.62193	0.603132	0.62701	1.04172	2.31691	0.413374	0.757287	0.178416	0.326851	0.00162282	0.000985636
31794	yippee-like_protein_[Gloeophyllum_trabeum_ATCC_11539]	Predicted Yippee-type zinc-binding protein	NA	NA	DOWN	236.922	281.921	285.347	167.312	306.35	191.741	84.4255	99.0307	88.5114	268.063	221.801	90.6558	0.827421	0.338188	0.228294	4.54261e-05
31813	hypothetical_protein_GLOTRDRAFT_31813,_partial_[Gloeophyllum_trabeum_ATCC_11539]	RNA-directed RNA polymerase QDE-1 required for posttranscriptional gene silencing and RNA interference	NA	NA	NA	4.03872	4.23315	3.10455	3.34256	5.41458	3.81116	4.22824	2.77839	3.66729	3.79214	4.18943	3.55797	1.10477	0.93825	0.176456	0.148203
31833	RIO1-domain-containing_protein_[Gloeophyllum_trabeum_ATCC_11539]	Serine/threonine protein kinase	NA	DOWN	DOWN	17.8338	18.2396	19.9693	6.80157	4.79641	5.10127	3.63828	3.42088	3.55183	18.6809	5.56642	3.537	0.297974	0.189338	0.000276999	7.06764e-06
31887	hypothetical_protein_GLOTRDRAFT_31887_[Gloeophyllum_trabeum_ATCC_11539]	LIS1-interacting protein NUDE	NA	UP	UP	41.3434	39.3881	38.2136	97.4055	114.421	119.146	135.733	143.044	144.51	39.6484	110.324	141.096	2.78256	3.55867	0.000114017	8.11157e-06
31888	hypothetical_protein_GLOTRDRAFT_31888_[Gloeophyllum_trabeum_ATCC_11539]	NA	NA	NA	NA	33.3496	23.8903	42.9121	9.24709	9.47935	23.711	36.1516	25.943	30.9616	33.384	14.1458	31.0187	0.42373	0.929149	0.0245469	0.0996123
31921	hypothetical_protein_GLOTRDRAFT_31921,_partial_[Gloeophyllum_trabeum_ATCC_11539]	NA	NA	NA	NA	40.089	30.4642	40.2499	14.8076	27.6197	13.9292	22.0135	31.3282	37.6881	36.9343	18.7855	30.3433	0.508619	0.821546	0.0207414	0.0261546
31940	histidyl-tRNA_synthetase_[Gloeophyllum_trabeum_ATCC_11539]	Histidyl-tRNA synthetase	NA	NA	DOWN	47.3537	49.4745	61.4406	37.747	32.0917	30.511	15.3298	22.5998	13.7707	52.7563	33.4499	17.2335	0.634046	0.326662	0.00827306	0.000476112
31975	hypothetical_protein_GLOTRDRAFT_31975_[Gloeophyllum_trabeum_ATCC_11539]	NA	NA	NA	NA	16.8129	17.3114	14.2628	12.0088	8.78413	7.12444	29.1118	25.0512	27.8063	16.129	9.3058	27.3231	0.576961	1.69404	0.0163242	0.00244736
32029	RNI-like_protein_[Gloeophyllum_trabeum_ATCC_11539]	F-box protein containing LRR	NA	UP	NA	29.7784	29.9208	26.3131	46.943	61.7232	62.2129	53.8067	52.3783	49.5527	28.6708	56.9597	51.9126	1.98668	1.81065	0.000714272	0.000176166
32033	RNA_polymerase_Rpb6_[Gloeophyllum_trabeum_ATCC_11539]	RNA polymerase subunit K	NA	NA	NA	62.4897	70.89	57.8466	64.2262	59.3666	59.6614	74.1544	67.3642	74.1582	63.7421	61.0847	71.8923	0.958311	1.12786	0.0208516	0.00562847
32099	hypothetical_protein_GLOTRDRAFT_32099,_partial_[Gloeophyllum_trabeum_ATCC_11539]	40S ribosomal protein S28	NA	NA	DOWN	193.7	184.643	246.89	164.643	137.464	74.5809	58.5071	25.8284	46.6855	208.411	125.562	43.6737	0.602476	0.209556	0.0536532	0.000629645
32103	hypothetical_protein_GLOTRDRAFT_32103_[Gloeophyllum_trabeum_ATCC_11539]	NA	NA	DOWN	DOWN	18.2205	17.9359	25.8572	0.949576	1.23924	0.606373	2.21534	2.28709	1.57156	20.6712	0.93173	2.02466	0.0450738	0.0979461	0.000134934	3.30508e-05
32105	hypothetical_protein_GLOTRDRAFT_32105_[Gloeophyllum_trabeum_ATCC_11539]	NA	NA	NA	NA	7.11545	7.64998	5.86121	13.9822	8.89134	15.2709	10.3727	10.3565	9.99029	6.87555	12.7148	10.2398	1.84928	1.48931	0.0136349	0.00272897
32117	Adaptor_protein_complex_AP-3_delta_subunit_[Gloeophyllum_trabeum_ATCC_11539]	Vesicle coat complex AP-3, delta subunit	NA	NA	NA	13.1629	13.3994	12.7256	13.0433	11.528	9.41691	12.1056	12.718	12.5122	13.096	11.3294	12.4452	0.865103	0.950308	0.0340031	0.00286608
32140	kinase-like_protein_[Gloeophyllum_trabeum_ATCC_11539]	NDR and related serine/threonine kinases	NA	NA	NA	24.3235	23.6042	23.7887	19.2859	21.3564	18.1053	17.7499	17.6379	19.2859	23.9055	19.5825	18.2246	0.819165	0.76236	0.0147088	0.00130392
32143	hypothetical_protein_GLOTRDRAFT_32143_[Gloeophyllum_trabeum_ATCC_11539]	DNA helicase PIF1/RRM3	NA	NA	NA	0	0	0	0	0	0	0	0.164298	0.161842	0	0	0.108713	#DIV/0!	#DIV/0!	NA	NA
32197	NIPSNAP-domain-containing_protein_[Gloeophyllum_trabeum_ATCC_11539]	NIPSNAP1 protein	NA	UP	UP	102.843	88.8804	108.495	190.653	219.692	199.191	244.764	180.865	225.738	100.073	203.178	217.123	2.0303	2.16964	0.000459698	0.000559539
32203	smf_Mn2+_and_Fe2+_transporter_[Gloeophyllum_trabeum_ATCC_11539]	Mn2+ and Fe2+ transporters of the NRAMP family	NA	NA	NA	18.9429	18.093	21.4208	19.3208	13.7592	15.4746	13.3698	22.8502	14.7654	19.4856	16.1849	16.9952	0.830607	0.872191	0.0529005	0.2975
32227	splicing_factor,_CC1-like_protein_[Gloeophyllum_trabeum_ATCC_11539]	Transcriptional coactivator CAPER (RRM superfamily)	NA	NA	NA	31.544	34.0512	39.776	15.6582	18.1369	21.3721	28.9266	38.9907	34.0687	35.1237	18.3891	33.9953	0.523552	0.967874	0.00229073	0.0367188
32243	D-isomer-specific_2-hydroxyacid_dehydrogenase_NAD-binding_protein_[Gloeophyllum_trabeum_ATCC_11539]	D-3-phosphoglycerate dehydrogenase, D-isomer-specific 2-hydroxy acid dehydrogenase superfamily	NA	NA	UP	10.0627	9.85714	5.31499	26.5202	27.7069	13.587	21.2909	14.9753	19.3895	8.41162	22.6047	18.5519	2.68732	2.20551	0.0113436	0.00627178
32286	hypothetical_protein_GLOTRDRAFT_32286_[Gloeophyllum_trabeum_ATCC_11539]	NA	NA	NA	NA	125.614	115.958	115.215	119.548	104.033	69.6294	105.698	84.3228	97.1024	118.929	97.7369	95.7078	0.82181	0.804748	0.114818	0.00276008
32306	hypothetical_protein_GLOTRDRAFT_32306_[Gloeophyllum_trabeum_ATCC_11539]	NADP+-dependent malic enzyme	NA	DOWN	DOWN	44.6538	41.8596	53.6687	5.53722	6.58969	2.90325	8.03635	6.85186	6.95625	46.7274	5.01005	7.28149	0.107219	0.155829	0.000326508	5.19654e-06
32311	Clavaminate_synthase-like_protein,_partial_[Gloeophyllum_trabeum_ATCC_11539]	NA	NA	DOWN	NA	7.19395	7.70177	7.98339	1.81086	2.88232	1.78009	5.79373	6.53731	6.61865	7.62637	2.15776	6.31656	0.282934	0.828253	0.00077409	0.00500409
32318	glycoside_hydrolase/deacetylase_[Gloeophyllum_trabeum_ATCC_11539]	PHD finger protein AF10	CE4	NA	NA	263.603	253.5	283.636	454.606	402.061	343.178	171.035	121.7	167.441	266.913	399.948	153.392	1.49842	0.574689	0.00245652	0.00107219
32332	homeobox-domain-containing_protein_[Gloeophyllum_trabeum_ATCC_11539]	Homeobox protein	NA	NA	NA	46.0365	50.6597	58.3674	58.6496	46.064	68.9436	31.836	40.883	35.2706	51.6879	57.8857	35.9965	1.11991	0.696421	0.0710206	0.0058492
32348	hypothetical_protein_GLOTRDRAFT_32348_[Gloeophyllum_trabeum_ATCC_11539]	Fibrillins and related proteins containing Ca2+-binding EGF-like domains	NA	NA	UP	0.833442	0.870143	1.20577	1.74	0.782282	4.19418	7.27463	9.91275	7.43159	0.969785	2.23882	8.20632	2.30857	8.462	0.1766	3.27467e-05
32359	Pkinase-domain-containing_protein_[Gloeophyllum_trabeum_ATCC_11539]	MEKK and related serine/threonine protein kinases	NA	NA	NA	39.5821	35.8567	30.414	40.0371	50.2844	38.3346	27.6312	27.9583	28.3504	35.2842	42.8854	27.98	1.21543	0.792988	0.0247393	0.00321342
32402	Pkinase-domain-containing_protein_[Gloeophyllum_trabeum_ATCC_11539]	Checkpoint kinase and related serine/threonine protein kinases	NA	NA	NA	255.658	246.516	246.632	234.805	309.438	356.204	316.393	294.701	293.775	249.602	300.149	301.623	1.20251	1.20842	0.0094484	0.000861255
32415	hypothetical_protein_GLOTRDRAFT_32415,_partial_[Gloeophyllum_trabeum_ATCC_11539]	Traf2- and Nck-interacting kinase and related germinal center kinase (GCK) family protein kinases	NA	NA	NA	6.87201	6.18846	5.74215	7.93052	7.26011	7.51523	6.21234	6.42047	6.84186	6.26754	7.56862	6.49155	1.20759	1.03574	0.0163061	0.00551094
32459	Frataxin,_partial_[Gloeophyllum_trabeum_ATCC_11539]	Mitochondrial matrix protein frataxin, involved in Fe/S protein biosynthesis	NA	NA	NA	23.6447	41.0975	38.4113	18.9576	18.6312	15.2621	37.0444	33.6354	30.8451	34.3845	17.617	33.8416	0.512352	0.984212	0.0136575	0.30932
32461	hypothetical_protein_GLOTRDRAFT_32461_[Gloeophyllum_trabeum_ATCC_11539]	Uncharacterized conserved protein	NA	NA	NA	17.447	22.6997	15.2478	23.3715	26.6711	7.57564	11.4493	9.2061	10.3963	18.4648	19.2061	10.3506	1.04015	0.560556	0.261146	0.0180422
32469	hypothetical_protein_GLOTRDRAFT_32469,_partial_[Gloeophyllum_trabeum_ATCC_11539]	NA	NA	NA	NA	0	0	0	0	0	0	0	0	0	0	0	0	#DIV/0!	#DIV/0!	NA	NA
32497	nucleotide-diphospho-sugar_transferase_[Gloeophyllum_trabeum_ATCC_11539]	UDP-N-acetylglucosamine pyrophosphorylase	NA	NA	NA	23.2115	22.9931	23.1563	26.9632	28.565	51.4073	18.1154	22.3129	18.9701	23.1203	35.6452	19.7995	1.54173	0.85637	0.044136	0.00444115
32581	UPF0041-domain-containing_protein_[Gloeophyllum_trabeum_ATCC_11539]	Uncharacterized conserved protein	NA	NA	NA	173.329	172.399	210.455	128.545	102.109	109.788	106.161	95.6921	120.398	185.394	113.481	107.417	0.612105	0.579396	0.0052699	0.000266095
32729	LMWPc-domain-containing_protein_[Gloeophyllum_trabeum_ATCC_11539]	Protein tyrosine phosphatase	NA	NA	NA	35.2126	29.2918	28.1914	23.2037	18.9132	18.1526	24.7072	19.4696	21.6213	30.8986	20.0898	21.9327	0.650186	0.709828	0.0127756	0.00443209
32793	hypothetical_protein_GLOTRDRAFT_32793_[Gloeophyllum_trabeum_ATCC_11539]	Uncharacterized conserved protein, contains WD40 repeat	NA	NA	NA	28.2711	29.3161	33.1159	33.1966	32.8596	43.096	41.7665	62.6115	42.994	30.2344	36.3841	49.124	1.2034	1.62477	0.0112388	0.00987902
32797	purine_and_uridine_phosphorylase,_partial_[Gloeophyllum_trabeum_ATCC_11539]	NA	NA	DOWN	DOWN	36.2363	39.2762	38.5584	6.87961	9.49941	6.69593	15.4519	18.7703	16.5354	38.0237	7.69165	16.9192	0.202286	0.444965	6.41728e-05	6.59405e-05
32865	hypothetical_protein_GLOTRDRAFT_32865_[Gloeophyllum_trabeum_ATCC_11539]	NA	NA	NA	NA	71.0035	70.4326	76.4388	106.576	89.5636	110.069	57.0086	67.6356	54.1619	72.625	102.07	59.602	1.40543	0.820683	0.00519347	0.00322115
32903	hypothetical_protein_GLOTRDRAFT_32903_[Gloeophyllum_trabeum_ATCC_11539]	Threonine aldolase	NA	NA	NA	25.2904	24.621	35.0932	26.9926	18.8444	28.3476	13.8858	22.7673	13.9341	28.3349	24.7282	16.8624	0.872713	0.595111	0.408626	0.0226721
32908	hypothetical_protein_GLOTRDRAFT_32908_[Gloeophyllum_trabeum_ATCC_11539]	NA	NA	UP	NA	1112.96	1049.59	999.505	2670.36	2641.78	2014.36	1913.23	1385.03	1869.66	1054.02	2442.16	1722.64	2.317	1.63435	0.000573849	0.000914841
32909	cysteine_proteinase_[Gloeophyllum_trabeum_ATCC_11539]	Protease, Ulp1 family	NA	NA	NA	22.2744	25.314	23.196	21.4909	22.7209	29.8927	24.9437	28.3457	23.6194	23.5948	24.7015	25.6363	1.04691	1.08652	0.0477284	0.00659652
32917	ankyrin_[Gloeophyllum_trabeum_ATCC_11539]	FOG: Ankyrin repeat	NA	NA	NA	24.5229	23.1603	19.8996	32.309	30.6439	22.3245	25.068	26.1339	24.6418	22.5276	28.4258	25.2812	1.26182	1.12223	0.0292122	0.00566258
32930	mitochondrial_pyruvate_dehydrogenase_E1_component_beta_subunit_[Gloeophyllum_trabeum_ATCC_11539]	Pyruvate dehydrogenase E1, beta subunit	NA	NA	DOWN	127.106	139.431	157.189	63.5055	70.0515	103.043	43.8468	55.013	42.8585	141.242	78.8668	47.2394	0.558381	0.334458	0.0133887	8.75247e-05
32940	Clavaminate_synthase-like_protein,_partial_[Gloeophyllum_trabeum_ATCC_11539]	Iron/ascorbate family oxidoreductases	NA	NA	DOWN	48.8857	48.4602	43.8792	42.0592	39.1142	36.6115	24.9204	20.086	21.2442	47.075	39.2617	22.0836	0.834023	0.469114	0.0153348	7.32801e-05
32948	hypothetical_protein_GLOTRDRAFT_32948_[Gloeophyllum_trabeum_ATCC_11539]	NA	NA	NA	NA	0.780384	0.784115	0.3528	0	0	0	1.32786	0.632345	0	0.6391	0	0.653401	0	1.02238	NA	NA
32962	hypothetical_protein_GLOTRDRAFT_32962_[Gloeophyllum_trabeum_ATCC_11539]	RFX family transcription factor	NA	NA	NA	69.1816	64.4075	59.7421	103.92	135.801	138.911	69.2909	60.9326	69.0132	64.4437	126.21	66.4122	1.95846	1.03055	0.00118679	0.00164901
32965	hypothetical_protein_GLOTRDRAFT_32965_[Gloeophyllum_trabeum_ATCC_11539]	NA	NA	NA	NA	5.82707	6.49115	6.08292	3.5244	4.82482	3.27275	6.24448	6.79826	7.27496	6.13371	3.87399	6.77257	0.631589	1.10415	0.0143694	0.00530391
32999	DUF1716-domain-containing_protein_[Gloeophyllum_trabeum_ATCC_11539]	Uncharacterized conserved protein	NA	NA	NA	9.92783	10.8676	11.6363	7.78222	8.10217	6.61306	7.36734	7.21628	7.22299	10.8106	7.49915	7.26887	0.693687	0.672386	0.0133837	0.000999412
33006	hypothetical_protein_GLOTRDRAFT_33006_[Gloeophyllum_trabeum_ATCC_11539]	NA	NA	DOWN	DOWN	0.917006	1.13359	1.31169	0.371444	0.275844	0.377254	0.496211	0.53803	0.480699	1.12076	0.341514	0.50498	0.304716	0.450568	0.00912385	0.00421526
33007	Orm1_type_endoplasmic_reticulum_protein_[Gloeophyllum_trabeum_ATCC_11539]	Predicted membrane protein	NA	NA	NA	37.6502	37.1799	32.9417	53.048	47.1925	62.901	40.9827	46.7792	39.6434	35.9239	54.3805	42.4684	1.51377	1.18218	0.0100189	0.00633335
33026	hypothetical_protein_GLOTRDRAFT_33026,_partial_[Gloeophyllum_trabeum_ATCC_11539]	NA	NA	NA	UP	4.60036	4.55334	5.03875	5.2047	6.06541	6.96708	9.97275	9.0779	11.413	4.73082	6.07906	10.1545	1.28499	2.14647	0.0205844	0.000265492
33029	4'-phosphopantetheinyl_transferase_[Gloeophyllum_trabeum_ATCC_11539]	NA	NA	NA	NA	5.35686	5.40736	8.16448	3.48428	3.7361	3.52679	3.62239	3.26684	3.82034	6.30957	3.58239	3.56985	0.567771	0.565784	0.0229308	0.00580536
33095	DUF498-domain-containing_protein_[Gloeophyllum_trabeum_ATCC_11539]	Uncharacterized conserved nuclear protein	NA	NA	NA	26.8893	20.3635	26.3614	35.7874	28.4371	22.5493	28.6859	24.5625	27.7245	24.5381	28.9246	26.991	1.17876	1.09996	0.0684747	0.0156083
33101	hypothetical_protein_GLOTRDRAFT_33101_[Gloeophyllum_trabeum_ATCC_11539]	26S proteasome regulatory complex, subunit RPN12/PSMD8	NA	NA	NA	41.7865	42.3737	30.0349	42.8115	37.4198	57.4057	23.6401	24.3762	19.2603	38.065	45.879	22.4256	1.20528	0.589138	0.165646	0.00461504
33104	proteasome-domain-containing_protein_[Gloeophyllum_trabeum_ATCC_11539]	20S proteasome, regulatory subunit alpha type PSMA2/PRE8	NA	NA	DOWN	546.557	543.492	351.629	644.472	670.986	399.541	125.18	53.6871	109.177	480.559	571.666	96.0146	1.18959	0.199798	0.0402001	0.00112043
33107	GMC_oxidoreductase_[Gloeophyllum_trabeum_ATCC_11539]	Glucose dehydrogenase/choline dehydrogenase/mandelonitrile lyase (GMC oxidoreductase family)	AA3_2	DOWN	NA	1.79189	1.86089	1.73231	0.235271	0.712412	0.345848	1.68846	0.92706	1.80214	1.79503	0.431177	1.47256	0.240206	0.820352	0.00381293	0.0983156
33193	hypothetical_protein_GLOTRDRAFT_33193,_partial_[Gloeophyllum_trabeum_ATCC_11539]	RNA-binding nuclear protein (MAK16) containing a distinct C4 Zn-finger	NA	NA	NA	47.4069	37.754	43.1108	32.5373	32.9827	31.1223	38.0098	48.3533	33.6551	42.7572	32.2141	40.0061	0.753419	0.935656	0.0175616	0.064469
33218	hypothetical_protein_GLOTRDRAFT_33218_[Gloeophyllum_trabeum_ATCC_11539]	Conserved coiled/coiled coil protein	NA	NA	NA	33.1351	33.9344	32.028	23.4444	21.0243	28.6408	28.748	39.4559	28.8744	33.0325	24.3698	32.3595	0.737753	0.979625	0.0227988	0.0316398
33231	hypothetical_protein_GLOTRDRAFT_33231_[Gloeophyllum_trabeum_ATCC_11539]	Mitochondrial/chloroplast ribosomal protein L19	NA	NA	NA	58.3371	53.5461	59.0816	131.687	107.063	91.1071	91.3406	75.4963	85.9151	56.9883	109.952	84.2507	1.92938	1.47839	0.000906185	0.00127281
33238	solute_carrier_family_25_member_38,_partial_[Gloeophyllum_trabeum_ATCC_11539]	Predicted mitochondrial carrier protein	NA	NA	NA	5.83978	7.55103	11.0671	5.16724	4.72287	4.45345	9.41278	8.02485	8.69266	8.15265	4.78119	8.71009	0.586458	1.06838	0.0440999	0.259469
33252	Pkinase-domain-containing_protein,_partial_[Gloeophyllum_trabeum_ATCC_11539]	Serine/threonine protein kinase	NA	DOWN	NA	3.33304	3.93473	4.53434	1.24037	2.12886	1.70292	2.46201	2.15873	1.78185	3.93403	1.69072	2.1342	0.429767	0.542496	0.00765101	0.00397741
33266	protein_disulfide_isomerase_[Gloeophyllum_trabeum_ATCC_11539]	Protein disulfide isomerase (prolyl 4-hydroxylase beta subunit)	NA	UP	NA	167.876	162.292	211.605	605.211	453.791	933.174	303.072	348.369	309.686	180.591	664.059	320.375	3.67714	1.77404	0.00200931	0.00107108
33288	hypothetical_protein_GLOTRDRAFT_33288_[Gloeophyllum_trabeum_ATCC_11539]	NA	NA	NA	NA	42.5622	40.5916	34.7241	30.954	32.611	33.9955	30.9451	44.9471	33.7547	39.2926	32.5202	36.549	0.82764	0.930173	0.0181828	0.0380683
33293	ribonuclease_III_[Gloeophyllum_trabeum_ATCC_11539]	Ribonuclease	NA	NA	NA	21.8843	16.9402	16.1625	29.5496	20.6599	30.2007	18.4304	22.6953	22.7756	18.329	26.8034	21.3004	1.46235	1.16211	0.0205749	0.032778
33321	alpha/beta-hydrolase_[Gloeophyllum_trabeum_ATCC_11539]	NA	NA	DOWN	NA	6.94227	6.69193	5.32857	2.39084	2.29351	1.49971	4.03182	3.51887	3.41812	6.32092	2.06136	3.65627	0.326116	0.578439	0.0012055	0.0017141
33324	hypothetical_protein_GLOTRDRAFT_33324,_partial_[Gloeophyllum_trabeum_ATCC_11539]	NA	NA	NA	NA	4.2343	4.80578	3.10553	2.13353	3.24531	0.946124	7.53733	8.36121	7.7821	4.04854	2.10832	7.89355	0.520761	1.94973	0.0671181	0.00787686
33335	hypothetical_protein_GLOTRDRAFT_33335_[Gloeophyllum_trabeum_ATCC_11539]	NA	NA	DOWN	NA	2.30897	2.4724	2.74649	0.555421	1.09916	0.426237	2.48772	3.20356	3.45726	2.50929	0.693607	3.04951	0.276416	1.21529	0.00352651	0.0129922
33343	Pkinase-domain-containing_protein_[Gloeophyllum_trabeum_ATCC_11539]	Cdc2-related protein kinase	NA	NA	NA	25.0672	26.5322	26.6439	38.5184	40.0236	44.266	31.654	34.8516	31.1307	26.0811	40.936	32.5454	1.56957	1.24785	0.00124918	0.00224082
33355	hypothetical_protein_GLOTRDRAFT_33355,_partial_[Gloeophyllum_trabeum_ATCC_11539]	NA	NA	NA	DOWN	11.2214	9.47585	7.37528	5.17678	7.35505	5.39217	3.88019	3.25023	3.4971	9.3575	5.97467	3.5425	0.63849	0.378574	0.0280023	0.000293182
33360	hypothetical_protein_GLOTRDRAFT_33360,_partial_[Gloeophyllum_trabeum_ATCC_11539]	NA	NA	NA	NA	9.73629	9.46706	8.79792	9.41197	9.57736	8.62982	9.23036	9.87758	8.87825	9.33375	9.20639	9.32873	0.986354	0.999462	0.0173975	0.0038449
33368	hypothetical_protein_GLOTRDRAFT_33368,_partial_[Gloeophyllum_trabeum_ATCC_11539]	NA	NA	DOWN	DOWN	142.104	128.743	157.686	1.69859	2.04444	3.37857	3.27022	2.74783	4.22822	142.844	2.37387	3.41542	0.0166186	0.0239101	2.24566e-05	2.0122e-06
33370	hypothetical_protein_GLOTRDRAFT_33370_[Gloeophyllum_trabeum_ATCC_11539]	RNA polymerase I termination factor, Myb superfamily	NA	NA	NA	7.25992	8.01849	9.56057	5.9674	5.54033	4.86465	8.59725	12.7256	8.08772	8.27966	5.45746	9.80351	0.659141	1.18405	0.0168707	0.118159
33388	Psf2-domain-containing_protein_[Gloeophyllum_trabeum_ATCC_11539]	Uncharacterized conserved protein	NA	NA	DOWN	3.25851	2.7813	3.50029	4.07757	1.98211	2.29904	1.08432	0.60903	0.763751	3.18003	2.78624	0.819034	0.876167	0.257555	0.106656	0.00150443
33394	ribosomal_protein_L29_[Gloeophyllum_trabeum_ATCC_11539]	60S ribosomal protein L35	NA	NA	DOWN	453.606	415.138	447.068	373.158	353.454	189.512	138.419	50.14	109.113	438.604	305.375	99.224	0.696242	0.226227	0.07206	0.00139531
33402	hypothetical_protein_GLOTRDRAFT_33402_[Gloeophyllum_trabeum_ATCC_11539]	NA	NA	NA	NA	9.77708	10.4089	11.2457	13.9028	12.813	15.6518	13.7624	14.2186	16.5956	10.4772	14.1226	14.8588	1.34793	1.4182	0.00774447	0.00198366
33422	NAD_P-binding_protein_[Gloeophyllum_trabeum_ATCC_11539]	Mitochondrial/plastidial beta-ketoacyl-ACP reductase	NA	NA	UP	1.99993	1.14906	0.486449	3.01618	2.73303	2.76614	6.50913	7.67494	6.70914	1.21181	2.83845	6.9644	2.34231	5.74709	0.0251901	0.00224335
33434	hypothetical_protein_GLOTRDRAFT_33434_[Gloeophyllum_trabeum_ATCC_11539]	NA	NA	UP	NA	18.6696	17.975	18.8613	68.1431	44.3638	75.333	39.3481	35.4279	36.5011	18.502	62.6133	37.0924	3.38414	2.00478	0.0010145	0.00165822
33439	hypothetical_protein_GLOTRDRAFT_33439_[Gloeophyllum_trabeum_ATCC_11539]	Arginyl-tRNA-protein transferase	NA	NA	NA	11.3286	12.7104	10.79	16.2322	19.9104	16.4509	12.1909	12.9984	14.7113	11.6097	17.5312	13.3002	1.51005	1.14561	0.0241332	0.0147356
33458	enoyl-CoA_hydratase_[Gloeophyllum_trabeum_ATCC_11539]	Enoyl-CoA hydratase	NA	NA	NA	0	0	0	0	0	0	0	0	0	0	0	0	#DIV/0!	#DIV/0!	NA	NA
33487	hypothetical_protein_GLOTRDRAFT_33487,_partial_[Gloeophyllum_trabeum_ATCC_11539]	NA	NA	NA	NA	0.999443	5.29849	6.16816	9.21898	7.09407	5.89456	2.81243	6.49662	3.24076	4.15537	7.40254	4.18327	1.78144	1.00672	0.216927	0.356049
33496	oxidoreductase_[Gloeophyllum_trabeum_ATCC_11539]	Predicted 3-ketosphinganine reductase	NA	NA	UP	5.12892	6.19107	5.96136	6.34861	6.34865	7.627	13.8552	16.8933	15.5414	5.76045	6.77475	15.43	1.17608	2.67861	0.0205758	8.444e-05
33503	hypothetical_protein_GLOTRDRAFT_33503_[Gloeophyllum_trabeum_ATCC_11539]	NA	NA	NA	NA	0	0	0	0	0	0	0	0	0	0	0	0	#DIV/0!	#DIV/0!	NA	NA
33524	GTP_cyclohydrolase_I_[Gloeophyllum_trabeum_ATCC_11539]	GTP cyclohydrolase I	NA	NA	NA	29.9495	30.8422	28.7968	27.0019	31.8177	47.0832	33.7513	51.4718	35.1531	29.8628	35.3009	40.1254	1.1821	1.34366	0.156887	0.0306388
33572	ARF/SAR_protein_[Gloeophyllum_trabeum_ATCC_11539]	GTP-binding ADP-ribosylation factor Arf1	NA	NA	NA	239.694	224.113	244.359	382.669	323.444	452.207	198.376	200.309	199.52	236.055	386.107	199.402	1.63566	0.844724	0.00393553	0.0012753
33579	hypothetical_protein_GLOTRDRAFT_33579_[Gloeophyllum_trabeum_ATCC_11539]	FOG: Zn-finger	NA	NA	DOWN	96.2656	88.6574	75.7688	63.3364	73.8309	45.5124	36.8011	34.5213	36.9737	86.8973	60.8933	36.0987	0.70075	0.415418	0.0197499	5.58396e-05
33627	hypothetical_protein_GLOTRDRAFT_33627_[Gloeophyllum_trabeum_ATCC_11539]	NA	NA	NA	NA	43.1824	44.6635	45.0137	65.4281	72.0609	114.94	53.7316	73.4186	50.315	44.2865	84.1431	59.1551	1.89997	1.33573	0.00908918	0.0141717
33660	hypothetical_protein_GLOTRDRAFT_33660,_partial_[Gloeophyllum_trabeum_ATCC_11539]	NA	NA	UP	UP	12.161	12.0506	10.1878	128.012	102.794	93.199	92.4289	65.5206	91.0802	11.4665	108.001	83.0099	9.41888	7.23935	2.08098e-05	1.82976e-05
33666	hypothetical_protein_GLOTRDRAFT_33666,_partial_[Gloeophyllum_trabeum_ATCC_11539]	Predicted E3 ubiquitin ligase	NA	NA	NA	8.55639	9.1721	7.65827	4.00597	5.35131	5.19012	12.7336	9.6368	14.2188	8.46225	4.84913	12.1964	0.573031	1.44127	0.00492924	0.0158022
33689	hypothetical_protein_GLOTRDRAFT_33689_[Gloeophyllum_trabeum_ATCC_11539]	26S proteasome regulatory complex, subunit RPN10/PSMD4	NA	NA	NA	39.3856	35.9735	34.0226	37.3119	31.2027	47.8235	20.4258	23.2385	20.9272	36.4605	38.7794	21.5305	1.0636	0.590515	0.121259	0.000247297
33719	hypothetical_protein_GLOTRDRAFT_33719_[Gloeophyllum_trabeum_ATCC_11539]	NA	NA	NA	UP	219.609	201.489	131.415	274.024	201.009	441.397	540.911	626.193	620.148	184.171	305.477	595.751	1.65866	3.23477	0.0660803	0.000300288
33724	Metallo-hydrolase/oxidoreductase_[Gloeophyllum_trabeum_ATCC_11539]	Predicted metal-dependent hydrolase (beta-lactamase superfamily)	NA	NA	NA	3.72135	4.32697	3.09924	3.89041	2.42196	3.12542	2.5133	1.99965	2.46083	3.71586	3.14593	2.32459	0.846624	0.625587	0.0647639	0.00479405
33788	G10_protein_[Gloeophyllum_trabeum_ATCC_11539]	G10 protein/predicted nuclear transcription regulator	NA	NA	NA	208.008	198.07	196.323	123.662	145.253	167.249	274.486	267.513	277.611	200.8	145.388	273.203	0.724041	1.36057	0.0181359	0.0009417
33809	Nop_domain-containing_protein_[Gloeophyllum_trabeum_ATCC_11539]	mRNA splicing factor PRP31	NA	NA	NA	16.0079	14.6914	17.4704	19.3017	17.2256	21.0281	18.0824	23.6227	19.6058	16.0566	19.1852	20.437	1.19485	1.27281	0.0151868	0.00959905
33811	hypothetical_protein_GLOTRDRAFT_33811_[Gloeophyllum_trabeum_ATCC_11539]	NA	NA	DOWN	DOWN	3254.5	2885.56	2613.33	32.9735	121.199	24.964	26.6776	13.0877	17.2036	2917.79	59.7123	18.9896	0.0204649	0.00650822	0.000308789	3.3275e-06
33820	NAD_P-binding_protein,_partial_[Gloeophyllum_trabeum_ATCC_11539]	dTDP-glucose 4-6-dehydratase/UDP-glucuronic acid decarboxylase	NA	NA	NA	0.104208	0.181077	0	0	0.0319373	0.0374525	0.0569457	0.0166403	0.0329507	0.095095	0.0231299	0.0355122	0.24323	0.37344	NA	NA
33824	hypothetical_protein_GLOTRDRAFT_33824_[Gloeophyllum_trabeum_ATCC_11539]	FOG: RRM domain	NA	NA	NA	37.0188	31.893	40.3508	40.0383	31.4712	44.753	36.8431	31.8686	32.4922	36.4209	38.7542	33.7346	1.06407	0.926245	0.120675	0.0122457
33833	Nep1-domain-containing_protein_[Gloeophyllum_trabeum_ATCC_11539]	Protein required for 18S rRNA maturation and 40S ribosome biogenesis	NA	UP	NA	76.491	74.9529	73.6384	235.865	179.396	185.503	119.348	119.133	115.412	75.0274	200.255	117.964	2.66909	1.57228	0.000155784	0.000440666
33846	hypothetical_protein_GLOTRDRAFT_33846,_partial_[Gloeophyllum_trabeum_ATCC_11539]	NA	NA	NA	NA	0	0	0	0	0	0	0	0	0	0	0	0	#DIV/0!	#DIV/0!	NA	NA
33850	Aldo/keto_reductase_[Gloeophyllum_trabeum_ATCC_11539]	Predicted oxidoreductase	NA	NA	NA	32.8637	35.4733	30.542	64.4154	59.2394	28.8365	41.25	35.3166	42.0177	32.9597	50.8304	39.5281	1.5422	1.19929	0.113915	0.00438605
33867	hypothetical_protein_GLOTRDRAFT_33867_[Gloeophyllum_trabeum_ATCC_11539]	Uncharacterized conserved protein	NA	DOWN	DOWN	18.3441	14.5651	19.9243	5.12121	3.68247	4.73509	7.77185	6.48458	7.49901	17.6112	4.51292	7.25181	0.256253	0.411773	0.000384032	0.000261434
33912	hypothetical_protein_GLOTRDRAFT_33912_[Gloeophyllum_trabeum_ATCC_11539]	NA	NA	NA	NA	35.342	31.2327	26.1011	32.8048	35.3768	32.5489	20.5196	24.8628	21.3615	30.8919	33.5769	22.2479	1.08691	0.720187	0.0229747	0.00742116
33917	hypothetical_protein_GLOTRDRAFT_33917_[Gloeophyllum_trabeum_ATCC_11539]	NA	NA	NA	DOWN	12.504	12.7042	11.8905	7.78938	7.22207	5.24356	6.08939	6.01578	6.21511	12.3662	6.75167	6.10676	0.545976	0.493825	0.00480337	0.000104958
33938	histone-fold-containing_protein_[Gloeophyllum_trabeum_ATCC_11539]	Histones H3 and H4	NA	NA	DOWN	34.3627	32.3653	32.1156	14.885	19.8071	14.5196	10.5778	8.21181	11.8883	32.9479	16.4039	10.226	0.497874	0.310368	0.00178231	8.22046e-05
33946	Sedlin_[Gloeophyllum_trabeum_ATCC_11539]	TRAPP 20 K subunit	NA	NA	NA	0	0	0	0	0	0	0	0	0	0	0	0	#DIV/0!	#DIV/0!	NA	NA
33949	hypothetical_protein_GLOTRDRAFT_33949_[Gloeophyllum_trabeum_ATCC_11539]	NA	NA	NA	DOWN	146.362	176.534	263.065	56.2384	43.9801	263.458	52.3383	103.23	55.2662	195.32	121.226	70.2782	0.62065	0.35981	0.20848	0.005346
33966	L30e-like_protein,_partial_[Gloeophyllum_trabeum_ATCC_11539]	Box H/ACA snoRNP component, involved in ribosomal RNA pseudouridinylation	NA	NA	NA	140.812	130.581	120.432	137.684	135.354	122.249	131.577	116.966	118.256	130.608	131.763	122.266	1.00884	0.936127	0.0167765	0.00367836
33968	hypothetical_protein_GLOTRDRAFT_33968_[Gloeophyllum_trabeum_ATCC_11539]	NA	NA	NA	NA	3.53224	3.48173	3.72507	1.4165	0.91505	1.51225	4.02778	5.17496	5.42941	3.57968	1.28127	4.87738	0.357928	1.36252	0.0195541	0.0176319
34002	hypothetical_protein_GLOTRDRAFT_34002_[Gloeophyllum_trabeum_ATCC_11539]	NA	NA	NA	NA	13.4336	9.07475	8.95934	6.32308	9.18984	9.02061	15.4175	13.1991	17.8603	10.4892	8.17784	15.4923	0.779642	1.47697	0.0528495	0.0149007
34014	hypothetical_protein_GLOTRDRAFT_34014_[Gloeophyllum_trabeum_ATCC_11539]	TFIIF-interacting CTD phosphatase, including NLI-interacting factor (involved in RNA polymerase II regulation)	NA	NA	NA	49.4063	41.6141	45.5288	27.481	30.9065	40.2011	28.6605	30.7601	29.0889	45.5164	32.8629	29.5032	0.722	0.648188	0.031989	0.000676591
34018	RhoGAP-domain-containing_protein_[Gloeophyllum_trabeum_ATCC_11539]	GTPase-activator protein	NA	NA	NA	13.8533	12.9505	13.6905	16.9855	21.2863	21.7509	18.7908	22.1448	19.5549	13.4981	20.0076	20.1635	1.48225	1.4938	0.00432338	0.0013168
34048	hypothetical_protein_GLOTRDRAFT_34048,_partial_[Gloeophyllum_trabeum_ATCC_11539]	Conserved phosducin-like protein	NA	NA	NA	17.455	18.1113	19.1439	16.833	13.5153	16.5261	14.64	18.8115	13.9001	18.2367	15.6248	15.7839	0.856777	0.865499	0.0264087	0.0115378
34054	Pkinase-domain-containing_protein_[Gloeophyllum_trabeum_ATCC_11539]	Putative serine/threonine protein kinase	NA	NA	NA	64.8058	67.0111	70.3894	84.3526	93.9801	81.6172	43.8363	54.8229	42.9745	67.4021	86.65	47.2113	1.28557	0.700442	0.00464734	0.00241364
34057	hypothetical_protein_GLOTRDRAFT_34057_[Gloeophyllum_trabeum_ATCC_11539]	NA	NA	NA	NA	23.3997	24.4854	23.1444	31.2418	32.4703	34.4081	21.3468	18.5015	22.8139	23.6765	32.7067	20.8874	1.3814	0.882199	0.0101154	0.00623401
34062	MFS_general_substrate_transporter_[Gloeophyllum_trabeum_ATCC_11539]	Permease of the major facilitator superfamily	NA	NA	NA	3.07045	3.82572	2.2484	0.330255	1.59821	1.13615	3.32208	3.89638	3.53339	3.04819	1.02154	3.58395	0.335129	1.17576	0.0317768	0.0285218
34064	hypothetical_protein_GLOTRDRAFT_34064,_partial_[Gloeophyllum_trabeum_ATCC_11539]	NA	NA	NA	NA	0	0	0.186205	0	0	0	0.194024	0.345198	0	0.0620682	0	0.179741	0	2.89586	NA	NA
34117	proteasome-domain-containing_protein_[Gloeophyllum_trabeum_ATCC_11539]	20S proteasome, regulatory subunit beta type PSMB6/PSMB9/PRE3	NA	NA	NA	73.256	64.2651	60.6445	59.4545	60.5305	90.521	40.1287	37.6691	38.2315	66.0552	70.1686	38.6765	1.06227	0.585517	0.155285	0.000286464
34130	hypothetical_protein_GLOTRDRAFT_34130_[Gloeophyllum_trabeum_ATCC_11539]	Predicted RNA-binding protein Nob1p involved in 26S proteasome assembly	NA	DOWN	DOWN	17.5871	16.5784	16.7462	6.7678	5.76809	4.09163	3.40999	3.28212	3.8696	16.9706	5.54251	3.52057	0.326595	0.207452	0.000695471	6.21328e-06
34183	histone-fold-containing_protein_[Gloeophyllum_trabeum_ATCC_11539]	CCAAT-binding factor, subunit C (HAP5)	NA	UP	NA	62.5859	60.1283	54.3108	145.108	122.191	128.829	122.811	94.2222	110.145	59.0084	132.043	109.059	2.2377	1.8482	0.000209947	0.000331271
34199	alpha/beta-hydrolase,_partial_[Gloeophyllum_trabeum_ATCC_11539]	NA	NA	UP	NA	17.7495	17.1151	15.3479	40.8849	38.1875	63.2353	25.9213	29.4302	26.2512	16.7375	47.4359	27.2009	2.83411	1.62514	0.0011297	0.00060382
34214	hypothetical_protein_GLOTRDRAFT_34214,_partial_[Gloeophyllum_trabeum_ATCC_11539]	NA	NA	NA	NA	0.434262	0.83729	1.18939	0	0.554899	0.63403	3.15128	1.40862	2.78661	0.820313	0.39631	2.44884	0.48312	2.98525	NA	0.0593348
34218	recombinant_farnesyl_diphosphate_synthase_At_2.6_angstroms_resolution_[Gloeophyllum_trabeum_ATCC_11539]	Polyprenyl synthetase	NA	DOWN	NA	2.67269	3.11025	3.21596	0.275004	0.487968	0.791693	1.75655	0.778482	1.95972	2.99963	0.518222	1.49825	0.172762	0.499479	0.00151543	0.0220666
34245	hypothetical_protein_GLOTRDRAFT_34245_[Gloeophyllum_trabeum_ATCC_11539]	Ras GTPase-activating protein family - IQGAP	NA	NA	NA	21.1879	22.0595	19.0203	18.8329	27.1492	21.4134	26.3808	32.9174	27.1118	20.7559	22.4652	28.8033	1.08235	1.38772	0.021015	0.0024796
34274	hypothetical_protein_GLOTRDRAFT_34274_[Gloeophyllum_trabeum_ATCC_11539]	NA	NA	NA	NA	5.18941	4.48794	4.22348	3.74192	3.04984	2.48789	3.89501	3.74176	4.81472	4.63361	3.09322	4.1505	0.667561	0.895737	0.0193104	0.00942464
34297	hypothetical_protein_GLOTRDRAFT_34297_[Gloeophyllum_trabeum_ATCC_11539]	Predicted mechanosensitive ion channel	NA	NA	NA	16.2444	19.4456	18.3367	12.3439	12.9419	11.7934	11.5135	12.1251	11.5697	18.0089	12.3597	11.7361	0.686314	0.651684	0.00724607	0.000659439
34321	hypothetical_protein_GLOTRDRAFT_34321,_partial_[Gloeophyllum_trabeum_ATCC_11539]	NA	NA	NA	NA	0.93063	0.44803	1.27487	0.533672	1.79184	0	1.01381	1.20796	2.09439	0.884509	0.77517	1.43872	0.876385	1.62657	NA	NA
34328	P-loop_containing_nucleoside_triphosphate_hydrolase_protein_[Gloeophyllum_trabeum_ATCC_11539]	Translation initiation factor 4F, helicase subunit (eIF-4A) and related helicases	NA	NA	NA	23.4336	22.6373	19.5169	35.0435	44.8185	38.5869	26.6831	27.3247	23.6142	21.8626	39.483	25.874	1.80596	1.18348	0.000985542	0.00522476
34332	hypothetical_protein_GLOTRDRAFT_34332_[Gloeophyllum_trabeum_ATCC_11539]	Fatty acid desaturase	NA	DOWN	DOWN	30.5533	27.5057	51.7373	0.0860872	0.190796	0.279482	0.314517	0.278238	0.199649	36.5988	0.185455	0.264135	0.00506725	0.00721704	5.45109e-05	5.90036e-06
34348	RNA-binding_domain-containing_protein,_partial_[Gloeophyllum_trabeum_ATCC_11539]	RNA-binding protein musashi/mRNA cleavage and polyadenylation factor I complex, subunit HRP1	NA	NA	NA	52.4174	57.9529	65.3064	45.7892	42.3953	51.176	28.6189	43.1143	29.8578	58.5589	46.4535	33.8637	0.793278	0.578284	0.0234699	0.00440603
34364	Glutamyl-tRNA_Gln_amidotransferase_B_subunit_[Gloeophyllum_trabeum_ATCC_11539]	Glutamyl-tRNA amidotransferase subunit B	NA	NA	NA	4.73784	4.22291	5.3254	2.26259	3.48626	3.07993	6.36019	5.03416	6.55631	4.76205	2.94293	5.98355	0.617996	1.25651	0.0180853	0.00931278
34372	hypothetical_protein_GLOTRDRAFT_34372_[Gloeophyllum_trabeum_ATCC_11539]	Para-hydroxybenzoate-polyprenyl transferase	NA	DOWN	DOWN	9.36528	9.53421	8.24456	2.78685	3.43896	3.00006	3.42824	1.9956	3.68341	9.04802	3.07529	3.03575	0.339885	0.335516	0.000486375	0.000874487
34384	GroES-like_protein_[Gloeophyllum_trabeum_ATCC_11539]	Zinc-binding oxidoreductase	NA	NA	NA	0.329745	0	0.251733	0.350075	1.16947	0.399512	0.881134	0.748427	1.18795	0.193826	0.639685	0.939169	3.3003	4.84542	0.109477	0.0449553
34401	hypothetical_protein_GLOTRDRAFT_34401_[Gloeophyllum_trabeum_ATCC_11539]	NA	NA	NA	NA	12.1656	13.1586	15.2729	16.6347	12.353	16.9426	21.245	16.2472	19.7956	13.5324	15.3101	19.0959	1.13137	1.41113	0.0295325	0.00640715
34427	argonaute-like_protein_[Gloeophyllum_trabeum_ATCC_11539]	Translation initiation factor 2C (eIF-2C) and related proteins	NA	NA	NA	46.0734	45.9856	36.1617	43.4459	54.437	31.4746	27.4506	18.0407	24.7186	42.7402	43.1192	23.4033	1.00887	0.547571	0.149125	0.00340369
34445	hypothetical_protein_GLOTRDRAFT_34445_[Gloeophyllum_trabeum_ATCC_11539]	Dual specificity phosphatase	NA	NA	NA	22.4176	25.9972	21.238	33.6925	35.0697	44.11	36.3167	37.3583	33.1113	23.2176	37.6241	35.5954	1.6205	1.53312	0.0041611	0.00145203
34448	hypothetical_protein_GLOTRDRAFT_34448_[Gloeophyllum_trabeum_ATCC_11539]	HGG motif-containing thioesterase	NA	DOWN	NA	4.1964	6.00305	5.55569	0.74078	0.613314	0.233921	3.27117	3.03082	3.7176	5.25171	0.529338	3.33986	0.100793	0.635956	0.0023525	0.0139502
34455	acetyl-CoA_synthetase-like_protein_[Gloeophyllum_trabeum_ATCC_11539]	Non-ribosomal peptide synthetase/alpha-aminoadipate reductase and related enzymes	NA	DOWN	DOWN	20.6288	21.1293	19.0355	5.28689	7.95886	8.20667	6.55578	9.6139	7.71684	20.2645	7.15081	7.96217	0.352873	0.392912	0.000673501	0.000214273
34501	xylose_isomerase-like_protein_[Gloeophyllum_trabeum_ATCC_11539]	NA	NA	NA	NA	3.96161	3.89514	3.43617	6.10133	6.23169	3.89095	4.66742	4.97358	4.34813	3.76431	5.40799	4.66304	1.43665	1.23875	0.0232515	0.00587296
34514	RNA-binding_domain-containing_protein,_partial_[Gloeophyllum_trabeum_ATCC_11539]	Predicted RNA-binding protein (RRM superfamily)	NA	NA	NA	13.2851	14.5009	14.4661	13.1054	8.83905	9.19414	14.1731	15.8754	14.6781	14.084	10.3795	14.9089	0.736971	1.05857	0.0396396	0.00490812
34529	hypothetical_protein_GLOTRDRAFT_34529_[Gloeophyllum_trabeum_ATCC_11539]	rRNA processing protein	NA	NA	NA	14.7645	15.614	18.3974	13.8576	13.1976	12.7747	10.2593	10.8763	10.0616	16.2587	13.2766	10.3991	0.816587	0.639601	0.0207537	0.00103869
34532	hypothetical_protein_GLOTRDRAFT_34532_[Gloeophyllum_trabeum_ATCC_11539]	Putative Xaa-Pro aminopeptidase	NA	NA	DOWN	11.919	12.766	14.37	5.07498	4.56498	10.0147	5.16716	5.17495	5.73344	13.0183	6.55156	5.35852	0.503256	0.411613	0.0220925	4.64527e-05
34534	hypothetical_protein_GLOTRDRAFT_34534,_partial_[Gloeophyllum_trabeum_ATCC_11539]	NA	NA	DOWN	DOWN	54.1653	55.0873	56.3119	14.3529	17.4392	14.4813	7.56819	7.19029	6.80673	55.1882	15.4245	7.1884	0.279489	0.130253	5.18304e-05	1.67351e-06
34542	hypothetical_protein_GLOTRDRAFT_34542_[Gloeophyllum_trabeum_ATCC_11539]	NA	NA	NA	NA	1.27166	0.765077	0.643427	0.965651	0.725589	0.698591	1.25628	0.797612	1.58775	0.893388	0.79661	1.21388	0.891674	1.35874	0.122219	0.0685707
34556	hypothetical_protein_GLOTRDRAFT_34556_[Gloeophyllum_trabeum_ATCC_11539]	NA	NA	NA	NA	18.0538	16.4555	8.35388	7.86841	12.5579	12.9283	22.7079	14.2633	25.1844	14.2877	11.1182	20.7185	0.778164	1.4501	0.116805	0.151053
34584	hypothetical_protein_GLOTRDRAFT_34584_[Gloeophyllum_trabeum_ATCC_11539]	Phosphatidylinositol transfer protein SEC14 and related proteins	NA	NA	NA	125.47	114.701	119.128	195.316	177.686	206.215	190.539	146.143	181.841	119.766	193.072	172.841	1.61207	1.44315	0.00171664	0.00237025
34618	hypothetical_protein_GLOTRDRAFT_34618_[Gloeophyllum_trabeum_ATCC_11539]	NA	NA	NA	NA	1.81919	1.10541	1.62131	2.58762	1.47473	1.52208	0.875011	0.723303	0.760496	1.5153	1.86148	0.78627	1.22845	0.518886	0.103731	0.0126943
34621	alpha/beta-hydrolase_[Gloeophyllum_trabeum_ATCC_11539]	Arylacetamide deacetylase	NA	NA	NA	3.4438	3.26387	2.85071	5.13676	5.1256	3.68365	3.05012	1.65947	3.38521	3.18612	4.64867	2.69827	1.45903	0.846881	0.0168892	0.140447
34627	hypothetical_protein_GLOTRDRAFT_34627_[Gloeophyllum_trabeum_ATCC_11539]	NA	NA	NA	NA	0	0	0	0	0	0	0	0	0	0	0	0	#DIV/0!	#DIV/0!	NA	NA
34638	hypothetical_protein_GLOTRDRAFT_34638_[Gloeophyllum_trabeum_ATCC_11539]	NA	NA	NA	NA	12.3288	13.1061	11.7668	9.06405	13.2131	13.6069	14.8024	13.28	17.1412	12.4006	11.9614	15.0745	0.964581	1.21563	0.0479511	0.00878793
34670	Yos1-like_protein_[Gloeophyllum_trabeum_ATCC_11539]	Predicted membrane protein	NA	NA	NA	17.8656	25.2197	27.8718	36.9887	38.129	62.3864	25.2763	31.7449	25.8218	23.6524	45.8347	27.6143	1.93785	1.16751	0.0274739	0.0635487
34683	hypothetical_protein_GLOTRDRAFT_34683,_partial_[Gloeophyllum_trabeum_ATCC_11539]	NA	NA	NA	NA	0	0	0	0	0	0	0	0	0	0	0	0	#DIV/0!	#DIV/0!	NA	NA
34696	hypothetical_protein_GLOTRDRAFT_34696,_partial_[Gloeophyllum_trabeum_ATCC_11539]	Cyclin	NA	NA	NA	0.134263	0.647875	0.38186	0.461719	0	1.16012	0.383397	0.427802	0.665013	0.387999	0.540612	0.49207	1.39333	1.26823	NA	0.136254
34698	hypothetical_protein_GLOTRDRAFT_34698_[Gloeophyllum_trabeum_ATCC_11539]	Transcription factor, Myb superfamily	NA	NA	NA	4.38481	3.96462	5.70351	2.20271	3.56769	2.63377	5.76922	7.62732	7.68797	4.68432	2.80139	7.02817	0.598036	1.50036	0.0266653	0.0138957
34700	MFS_general_substrate_transporter_[Gloeophyllum_trabeum_ATCC_11539]	Permease of the major facilitator superfamily	NA	UP	UP	5.60186	5.27509	5.67866	73.0395	73.2683	73.3829	75.774	96.2152	65.7738	5.51854	73.2302	79.2543	13.2699	14.3615	5.85768e-06	4.19772e-06
34702	IF-2B-domain-containing_protein_[Gloeophyllum_trabeum_ATCC_11539]	Translation initiation factor 2B, delta subunit (eIF-2Bdelta/GCD2)	NA	NA	NA	25.1494	21.6904	29.1967	20.7055	15.8532	22.2263	10.9875	17.0554	10.6048	25.3455	19.595	12.8826	0.773115	0.508279	0.0753977	0.00443512
34704	hypothetical_protein_GLOTRDRAFT_34704_[Gloeophyllum_trabeum_ATCC_11539]	NA	NA	NA	NA	0	0.138748	0	0.29117	0	0	0.0983673	0.0899297	0	0.0462495	0.0970566	0.0627657	2.09855	1.35711	NA	NA
34717	hypothetical_protein_GLOTRDRAFT_34717_[Gloeophyllum_trabeum_ATCC_11539]	Transcription-associated recombination protein - Thp1p	NA	NA	NA	16.9746	20.1905	15.7352	12.3017	10.0263	10.1269	12.7957	10.7906	11.1781	17.6334	10.8183	11.5881	0.613511	0.657169	0.00920242	0.00270018
34720	NDUFA12-domain-containing_protein_[Gloeophyllum_trabeum_ATCC_11539]	NADH:ubiquinone oxidoreductase, B17.2 subunit	NA	NA	NA	93.4789	93.3096	90.836	89.0518	90.5589	103.96	75.2659	59.4126	75.7859	92.5415	94.5236	70.1548	1.02142	0.75809	0.0214987	0.00270974
34733	zinc-type_alcohol_dehydrogenase_[Gloeophyllum_trabeum_ATCC_11539]	Alcohol dehydrogenase, class V	NA	DOWN	DOWN	132.127	92.7217	86.3378	0.88103	0.919148	0.321045	0.640104	0.270396	0.583445	103.729	0.707075	0.497981	0.00681657	0.00480081	5.4229e-05	8.86662e-06
34821	ras-domain-containing_protein_[Gloeophyllum_trabeum_ATCC_11539]	GTPase Rab21, small G protein superfamily	NA	NA	NA	20.6087	22.6039	21.235	23.4703	26.3046	30.0903	27.5813	36.913	29.7642	21.4825	26.6217	31.4195	1.23923	1.46256	0.013063	0.00484008
34825	aryl-alcohol_dehydrogenase_[Gloeophyllum_trabeum_ATCC_11539]	Voltage-gated shaker-like K+ channel, subunit beta/KCNAB	NA	NA	NA	14.3426	17.7211	15.0309	13.4089	13.0563	127.081	18.1288	11.6788	14.2557	15.6982	51.1822	14.6878	3.26039	0.935636	0.433526	0.103614
34831	4-hydroxybenzoate_polyprenyl_transferase_[Gloeophyllum_trabeum_ATCC_11539]	Para-hydroxybenzoate-polyprenyl transferase	NA	NA	NA	14.2414	12.8489	12.9815	14.3708	12.8793	9.78757	12.8325	9.85432	11.7891	13.3572	12.3459	11.492	0.924284	0.860355	0.0623138	0.00811861
34856	hypothetical_protein_GLOTRDRAFT_34856,_partial_[Gloeophyllum_trabeum_ATCC_11539]	ATP-dependent DNA helicase	NA	NA	NA	0	0	0	0	0	0	0	0	0	0	0	0	#DIV/0!	#DIV/0!	NA	NA
34862	hypothetical_protein_GLOTRDRAFT_34862,_partial_[Gloeophyllum_trabeum_ATCC_11539]	NA	NA	NA	NA	48.794	40.4334	34.7521	103.413	65.9288	43.0942	48.2543	41.205	44.7024	41.3265	70.8121	44.7205	1.71348	1.08213	0.0954622	0.00960208
34880	hypothetical_protein_GLOTRDRAFT_34880,_partial_[Gloeophyllum_trabeum_ATCC_11539]	NA	NA	NA	NA	7.42475	4.04519	3.66543	5.08646	3.01554	2.62056	4.25298	3.22821	3.30378	5.04512	3.57419	3.59499	0.708444	0.712567	0.160034	0.0625335
34914	PMT-domain-containing_protein_[Gloeophyllum_trabeum_ATCC_11539]	NA	NA	NA	NA	7.34648	4.59371	4.96316	15.5297	5.10838	12.6017	10.3538	9.12877	7.20106	5.63445	11.0799	8.89453	1.96646	1.5786	0.233735	0.243686
34951	DNA_replication_factor_C,_large_subunit_[Gloeophyllum_trabeum_ATCC_11539]	Replication factor C, subunit RFC1 (large subunit)	NA	NA	NA	7.04683	7.59283	7.26936	4.8156	4.52478	4.8909	5.07967	4.19077	5.10013	7.30301	4.74376	4.79019	0.649562	0.65592	0.00653085	0.00125036
34963	mitochondrial_50S_ribosomal_protein_L22,_partial_[Gloeophyllum_trabeum_ATCC_11539]	Mitochondrial/chloroplast ribosomal protein L22	NA	NA	UP	0	0.024248	3.71522	0	0	5.96735e-09	20.8584	33.5988	19.2649	1.24649	1.98912e-09	24.574	1.59577e-09	19.7146	NA	0.00904828
34992	hypothetical_protein_GLOTRDRAFT_34992,_partial_[Gloeophyllum_trabeum_ATCC_11539]	NA	NA	NA	NA	6.84906	3.35004	4.19218	6.43007	7.04374	8.12336	6.9669	7.5966	8.45407	4.79709	7.19906	7.67252	1.50071	1.59941	0.149438	0.0886202
34996	MFS_general_substrate_transporter_[Gloeophyllum_trabeum_ATCC_11539]	Permease of the major facilitator superfamily	NA	UP	NA	5.53498	9.91426	5.46188	16.829	38.3745	30.4787	16.9091	8.30937	19.3359	6.97037	28.5607	14.8515	4.09745	2.13065	0.00340858	0.0374485
35006	hypothetical_protein_GLOTRDRAFT_35006,_partial_[Gloeophyllum_trabeum_ATCC_11539]	NA	NA	NA	NA	0	0	0	0	0	0	0	0	0	0	0	0	#DIV/0!	#DIV/0!	NA	NA
35056	hypothetical_protein_GLOTRDRAFT_35056,_partial_[Gloeophyllum_trabeum_ATCC_11539]	NA	NA	NA	NA	1.13673	0	0.390986	0	0	0	1.66205	0.369667	0	0.50924	0	0.67724	0	1.3299	NA	NA
35073	ICMT-domain-containing_protein_[Gloeophyllum_trabeum_ATCC_11539]	Farnesyl cysteine-carboxyl methyltransferase	NA	NA	NA	8.70432	12.107	6.13873	6.97362	8.22873	5.53346	11.296	6.05493	8.86202	8.98336	6.91194	8.73765	0.769415	0.972648	0.192557	0.858629
35074	hypothetical_protein_GLOTRDRAFT_35074_[Gloeophyllum_trabeum_ATCC_11539]	NA	NA	NA	NA	0.418129	0.204633	0.298396	1.10134	1.21043	0	1.45386	0.405254	0.509581	0.307052	0.770589	0.789566	2.50963	2.57144	NA	NA
35098	hypothetical_protein_GLOTRDRAFT_35098_[Gloeophyllum_trabeum_ATCC_11539]	NA	NA	UP	UP	61.7918	71.1031	85.9616	209.762	136.29	216.083	283.462	422.813	286.06	72.9521	187.378	330.778	2.56851	4.53418	0.00234666	0.000144103
35107	FAD/NAD_P-binding_domain-containing_protein_[Gloeophyllum_trabeum_ATCC_11539]	NA	NA	NA	NA	4.14662	3.37986	4.8763	2.26506	1.27701	2.35621	2.42126	1.79475	2.21949	4.13426	1.96609	2.14517	0.475561	0.518876	0.0165456	0.00242443
35125	P-loop_containing_nucleoside_triphosphate_hydrolase_protein,_partial_[Gloeophyllum_trabeum_ATCC_11539]	ATP-dependent DNA helicase	NA	NA	NA	0	0	0	0	0	0	0	0	0	0	0	0	#DIV/0!	#DIV/0!	NA	NA
35133	hypothetical_protein_GLOTRDRAFT_35133_[Gloeophyllum_trabeum_ATCC_11539]	NA	NA	NA	NA	21.2319	19.2063	16.1563	19.2287	22.344	17.2853	24.2211	19.9649	24.0977	18.8648	19.6194	22.7612	1.04	1.20654	0.0434275	0.0178772
35137	cyclophilin-like_protein_[Gloeophyllum_trabeum_ATCC_11539]	Predicted peptidyl prolyl cis-trans isomerase	NA	NA	NA	7.32236	7.88579	7.39993	5.94226	7.01015	6.66167	6.4042	6.80692	7.09084	7.53603	6.53803	6.76732	0.86757	0.897996	0.0217922	0.00422843
35157	hypothetical_protein_GLOTRDRAFT_35157_[Gloeophyllum_trabeum_ATCC_11539]	NA	NA	NA	NA	2.57221	3.03864	2.02057	1.33085	1.70562	2.48621	1.8216	2.45625	2.75541	2.54381	1.84089	2.34442	0.723676	0.921618	0.0676168	0.0305189
35162	NAD_P-binding_protein_[Gloeophyllum_trabeum_ATCC_11539]	Predicted NAD-dependent oxidoreductase	NA	NA	UP	2.54052	2.13604	2.85186	1.06736	2.42355	1.34207	5.96978	6.24172	6.52201	2.50947	1.61099	6.2445	0.641964	2.48837	0.0890696	0.000258733
35173	nucleoside_hydrolase,_partial_[Gloeophyllum_trabeum_ATCC_11539]	Predicted inosine-uridine preferring nucleoside hydrolase	NA	DOWN	NA	18.6039	21.3848	18.412	7.00101	6.10777	4.9117	10.6833	10.4807	12.4327	19.4669	6.00682	11.1989	0.308566	0.575278	0.000243927	0.000412375
35185	hypothetical_protein_GLOTRDRAFT_35185_[Gloeophyllum_trabeum_ATCC_11539]	NADH:ubiquinone oxidoreductase, B16.6 subunit/cell death-regulatory protein	NA	NA	NA	276.935	253.551	235.015	376.718	295.983	370.296	298.689	235.141	286.143	255.167	347.666	273.324	1.3625	1.07116	0.0140337	0.00697485
35207	hypothetical_protein_GLOTRDRAFT_35207_[Gloeophyllum_trabeum_ATCC_11539]	Predicted membrane protein	NA	NA	NA	26.9231	26.7904	23.6595	11.485	11.8234	16.4133	17.595	16.5084	17.1719	25.791	13.2406	17.0918	0.513379	0.662704	0.00328507	0.000964072
35210	cleft_lip_and_palate_transmembrane_1_[Gloeophyllum_trabeum_ATCC_11539]	Transmembrane protein	NA	NA	NA	29.3518	30.3805	32.1082	25.8986	28.951	36.228	24.0444	27.2576	23.952	30.6135	30.3592	25.0846	0.991693	0.819399	0.0328664	0.00251849
35218	vacuolar_amino_acid_permease_[Gloeophyllum_trabeum_ATCC_11539]	Predicted transporter (major facilitator superfamily)	NA	NA	NA	36.6617	41.3916	49.9316	12.7395	18.6345	38.5531	26.2902	22.7485	24.2406	42.6616	23.309	24.4264	0.54637	0.572562	0.0671566	0.000981924
35238	hypothetical_protein_GLOTRDRAFT_35238_[Gloeophyllum_trabeum_ATCC_11539]	tRNA-specific adenosine deaminase 1	NA	NA	NA	2.81823	2.56472	2.80405	1.46024	1.92759	1.21201	3.7791	3.12375	3.89579	2.729	1.53328	3.59954	0.561848	1.319	0.0158443	0.00651064
35241	hypothetical_protein_GLOTRDRAFT_35241_[Gloeophyllum_trabeum_ATCC_11539]	NA	NA	NA	NA	82.4541	84.2941	68.1925	94.4946	100.607	195.994	107.712	162.791	108.805	78.3136	130.365	126.436	1.66466	1.61449	0.0991045	0.0182524
35262	mitochondrial_genome_maintenance_MGM101_[Gloeophyllum_trabeum_ATCC_11539]	NA	NA	NA	NA	53.3832	57.3576	62.4506	56.1604	47.9102	55.432	50.9934	51.9094	44.4468	57.7305	53.1675	49.1165	0.920961	0.85079	0.0235992	0.00471704
35264	hypothetical_protein_GLOTRDRAFT_35264,_partial_[Gloeophyllum_trabeum_ATCC_11539]	Polypeptide release factor 3	NA	NA	NA	52.3216	48.2292	53.7791	112.217	76.7295	67.8951	27.5668	32.771	26.2636	51.4433	85.6138	28.8671	1.66424	0.561145	0.0122502	0.0003014
35285	hypothetical_protein_GLOTRDRAFT_35285_[Gloeophyllum_trabeum_ATCC_11539]	Ca2+-modulated nonselective cation channel polycystin	NA	NA	NA	7.02797	5.30841	4.72327	11.2842	9.83524	9.65832	7.16491	5.62776	6.51077	5.68655	10.2593	6.43448	1.80413	1.13153	0.00316497	0.0292594
35300	Phosphoadenosine_phosphosulfate_reductase_thioredoxin_[Gloeophyllum_trabeum_ATCC_11539]	Phosphoadenosine phosphosulfate reductase	NA	NA	DOWN	44.3073	48.3083	67.9131	26.1999	29.7277	34.7579	17.028	14.5951	18.0449	53.5096	30.2285	16.556	0.564918	0.309402	0.0150284	0.000212695
35315	hypothetical_protein_GLOTRDRAFT_35315_[Gloeophyllum_trabeum_ATCC_11539]	Vacuolar sorting protein VPS1, dynamin, and related proteins	NA	NA	NA	53.9772	52.9099	54.6383	52.5385	48.177	55.8366	30.8616	38.7953	30.3737	53.8418	52.184	33.3435	0.96921	0.619287	0.00901825	0.000957846
35361	kinase-like_protein_[Gloeophyllum_trabeum_ATCC_11539]	Casein kinase (serine/threonine/tyrosine protein kinase)	NA	NA	NA	40.6246	38.6163	41.0325	30.0899	34.0581	31.5605	44.0624	41.92	41.6157	40.0911	31.9028	42.5327	0.795758	1.0609	0.0143736	0.00320337
35371	nucleoside_diphosphate_kinase_[Gloeophyllum_trabeum_ATCC_11539]	Nucleoside diphosphate kinase	NA	NA	DOWN	1428.78	1266.03	1117.85	2485.06	1601.68	1041.14	398.8	279.778	388.822	1270.89	1709.29	355.8	1.34496	0.279962	0.12479	7.32219e-05
35380	N-myristoyl_transferase_[Gloeophyllum_trabeum_ATCC_11539]	N-myristoyl transferase	NA	NA	NA	32.5671	34.3299	33.2077	33.3879	31.5572	28.741	28.5544	34.633	29.6048	33.3682	31.2287	30.9307	0.935882	0.926953	0.016119	0.00456387
35386	hypothetical_protein_GLOTRDRAFT_35386_[Gloeophyllum_trabeum_ATCC_11539]	NA	NA	NA	NA	48.4631	40.7144	28.8074	91.2168	68.0163	42.4985	35.1516	27.995	35.5457	39.3283	67.2438	32.8975	1.70981	0.836484	0.0650311	0.0327812
35388	hypothetical_protein_GLOTRDRAFT_35388_[Gloeophyllum_trabeum_ATCC_11539]	Protein phosphatase, regulatory subunit PPP1R3C/D	CBM21	NA	NA	31.5023	34.8025	37.8898	45.1356	52.9702	73.8415	28.5259	30.9274	25.5429	34.7315	57.3158	28.3321	1.65025	0.815746	0.0119381	0.00418129
35406	P-loop_containing_nucleoside_triphosphate_hydrolase_protein_[Gloeophyllum_trabeum_ATCC_11539]	Multidrug/pheromone exporter, ABC superfamily	NA	NA	NA	1.79488	0.707788	1.23471	0.528683	1.01203	0.397974	1.23157	1.19295	1.2477	1.24579	0.64623	1.22407	0.518729	0.982563	0.109082	0.0951172
35422	winged_helix_DNA-binding_domain-containing_protein,_partial_[Gloeophyllum_trabeum_ATCC_11539]	Heat shock transcription factor	NA	NA	NA	1.80032	1.09459	0	0	0	0.319923	0.327883	0.14539	0.429433	0.964968	0.106641	0.300902	0.110513	0.311825	NA	NA
35429	hypothetical_protein_GLOTRDRAFT_35429,_partial_[Gloeophyllum_trabeum_ATCC_11539]	NA	NA	NA	NA	7.67369	8.00661	8.26697	6.16308	7.66042	5.91761	13.8938	14.3213	14.2638	7.98243	6.58037	14.1596	0.824357	1.77385	0.0362889	0.0011413
35435	kinase-like_protein_[Gloeophyllum_trabeum_ATCC_11539]	cAMP-dependent protein kinase catalytic subunit (PKA)	NA	NA	NA	24.5386	21.359	19.0563	22.8739	25.2349	25.6645	22.2282	21.8254	21.6579	21.6513	24.5911	21.9038	1.13578	1.01166	0.0203485	0.00778162
35436	copper_radical_oxidase_[Gloeophyllum_trabeum_ATCC_11539]	NA	AA5_1	NA	NA	0.184498	0.141696	0.12545	0.0898684	0.199474	0.146484	0.267309	0.28636	0.411001	0.150548	0.145275	0.321557	0.964977	2.13591	0.136954	0.0152573
35481	hypothetical_protein_GLOTRDRAFT_35481_[Gloeophyllum_trabeum_ATCC_11539]	Heat shock transcription factor	NA	NA	NA	37.8869	43.4949	47.6111	57.7982	52.8779	57.5393	50.2272	55.8832	54.0578	42.9976	56.0718	53.3894	1.30407	1.24168	0.00943649	0.00495301
35487	hypothetical_protein_GLOTRDRAFT_35487_[Gloeophyllum_trabeum_ATCC_11539]	NA	NA	DOWN	DOWN	1.071	1.65299	1.94727	0.0586316	0.131295	0.115507	0.453419	0.360526	0.593988	1.55709	0.101811	0.469311	0.0653855	0.301403	0.000940929	0.00127632
35513	FAD/NAD_P-binding_domain-containing_protein_[Gloeophyllum_trabeum_ATCC_11539]	Flavin-containing monooxygenase	NA	NA	NA	7.26245	7.65715	6.0569	6.84231	8.78063	6.51444	10.9067	9.50494	13.0133	6.99217	7.37913	11.1416	1.05534	1.59344	0.0375364	0.00376828
35556	hypothetical_protein_GLOTRDRAFT_35556_[Gloeophyllum_trabeum_ATCC_11539]	Cytoplasm to vacuole targeting protein	NA	NA	NA	8.93722	9.24866	7.95335	10.8412	14.2359	12.0717	11.7563	13.4969	11.6408	8.71308	12.3829	12.298	1.42119	1.41144	0.00571756	0.00183289
35572	Clavaminate_synthase-like_protein_[Gloeophyllum_trabeum_ATCC_11539]	Iron/ascorbate family oxidoreductases	NA	NA	NA	0.239618	0.191155	0.110359	0.0524262	0.115237	0.135224	0.592598	0.307819	0.515157	0.180377	0.100962	0.471858	0.559729	2.61595	NA	0.0405767
35587	hypothetical_protein_GLOTRDRAFT_35587_[Gloeophyllum_trabeum_ATCC_11539]	Non-SMC (structural maintenance of chromosomes) element 1 protein (NSE1)	NA	NA	DOWN	4.68677	4.78479	4.58628	2.85927	3.09265	1.6456	1.99791	2.18098	2.15995	4.68595	2.53251	2.11295	0.540447	0.450911	0.0191778	0.000440813
35595	replication_protein_A,_subunit_RPA32_[Gloeophyllum_trabeum_ATCC_11539]	Single-stranded DNA-binding replication protein A (RPA), medium (30 kD) subunit	NA	NA	DOWN	8.69311	7.93037	10.269	7.85455	7.61977	6.06301	4.3033	3.05088	4.21983	8.96415	7.17911	3.858	0.800869	0.430381	0.028281	0.000618481
35605	aminophospholipid-transporting_P-type_ATPase_[Gloeophyllum_trabeum_ATCC_11539]	Na+/K+ ATPase, alpha subunit	NA	DOWN	UP	29.1555	30.8823	29.96	7.40414	4.69346	3.43783	99.249	58.247	97.6502	29.9993	5.17848	85.0488	0.17262	2.83503	0.000482587	0.000920221
35639	hypothetical_protein_GLOTRDRAFT_35639_[Gloeophyllum_trabeum_ATCC_11539]	Predicted exonuclease	NA	UP	NA	15.5569	15.759	17.5491	41.7202	40.8814	36.4686	29.2164	22.0826	28.9622	16.2883	39.6901	26.7537	2.43672	1.64251	0.000132692	0.00195566
35646	hypothetical_protein_GLOTRDRAFT_35646_[Gloeophyllum_trabeum_ATCC_11539]	NA	NA	NA	NA	15.9867	13.6861	15.9333	17.005	11.0415	11.1165	13.4105	13.9569	15.7475	15.202	13.0544	14.3716	0.858725	0.945373	0.0536486	0.00665952
35678	hypothetical_protein_GLOTRDRAFT_35678_[Gloeophyllum_trabeum_ATCC_11539]	Predicted regulator of rRNA gene transcription (MYB-binding protein)	NA	NA	NA	25.1861	24.0487	24.939	17.5995	20.2622	17.2223	13.0457	16.1753	12.5576	24.7246	18.3613	13.9262	0.742633	0.563254	0.00776251	0.000413362
35687	nagb/rpia/CoA_transferase-like_protein_[Gloeophyllum_trabeum_ATCC_11539]	Translation initiation factor 2B, alpha subunit (eIF-2Balpha/GCN3)	NA	NA	NA	19.025	15.7962	21.6081	24.5427	17.4162	23.9222	22.4724	23.3517	21.2474	18.8098	21.9604	22.3572	1.1675	1.18859	0.0926183	0.0145556
35691	hypothetical_protein_GLOTRDRAFT_35691_[Gloeophyllum_trabeum_ATCC_11539]	Predicted RNA-binding protein Pno1p interacting with Nob1p and involved in 26S proteasome assembly	NA	NA	NA	41.98	43.0006	43.2858	37.9767	22.645	24.4087	28.7592	27.6446	22.865	42.7555	28.3435	26.4229	0.66292	0.618001	0.0641417	0.000911464
35694	N-acetyltransferase_[Gloeophyllum_trabeum_ATCC_11539]	Acetyltransferase, (GNAT) family	NA	NA	NA	46.5811	48.6221	47.7778	43.0268	40.6101	65.0325	37.6123	41.6599	40.0757	47.6603	49.5565	39.7826	1.03978	0.834712	0.188589	0.00272708
35697	hypothetical_protein_GLOTRDRAFT_35697_[Gloeophyllum_trabeum_ATCC_11539]	NA	NA	NA	NA	0	0	0	0	0	0	0	0	0	0	0	0	#DIV/0!	#DIV/0!	NA	NA
35700	asparaginase-domain-containing_protein_[Gloeophyllum_trabeum_ATCC_11539]	Asparaginase	NA	NA	NA	6.04182	6.02853	5.59112	3.85971	2.98258	2.72252	4.52306	4.52321	4.29266	5.88716	3.18827	4.44631	0.541564	0.755256	0.00447127	0.0027199
35714	DUF382-domain-containing_protein_[Gloeophyllum_trabeum_ATCC_11539]	Splicing factor 3b, subunit 2	NA	NA	NA	33.0459	32.5015	33.6259	41.0574	40.9154	56.4947	42.1351	53.85	40.4988	33.0577	46.1558	45.4946	1.39622	1.37622	0.00782498	0.00444538
35727	RabGAP/TBC,_partial_[Gloeophyllum_trabeum_ATCC_11539]	Ypt/Rab-specific GTPase-activating protein GYP7 and related proteins	NA	NA	DOWN	59.0143	53.1468	58.2632	41.4617	42.8149	31.4609	18.503	14.5833	15.1046	56.8081	38.5792	16.0636	0.679114	0.28277	0.00792362	1.63229e-05
35734	COQ7-domain-containing_protein_[Gloeophyllum_trabeum_ATCC_11539]	DMQ mono-oxygenase/Ubiquinone biosynthesis protein COQ7/CLK-1/CAT5	NA	NA	NA	19.033	23.0875	24.806	15.8191	20.3011	17.9703	39.5888	31.0694	40.6711	22.3088	18.0302	37.1098	0.808208	1.66346	0.0349315	0.003093
35739	hypothetical_protein_GLOTRDRAFT_35739_[Gloeophyllum_trabeum_ATCC_11539]	NA	NA	NA	NA	24.8257	28.4088	28.2016	17.6657	13.6386	8.33264	15.5617	13.681	15.0195	27.1454	13.2123	14.7541	0.486724	0.54352	0.0155369	0.00382576
35746	hypothetical_protein_GLOTRDRAFT_35746_[Gloeophyllum_trabeum_ATCC_11539]	NA	NA	DOWN	DOWN	10.5626	9.08049	9.86642	0.841295	1.68792	1.31175	2.91899	4.37547	3.75694	9.8365	1.28032	3.6838	0.13016	0.374503	0.000255714	0.000266904
35791	hypothetical_protein_GLOTRDRAFT_35791_[Gloeophyllum_trabeum_ATCC_11539]	NA	NA	NA	NA	2.21422	2.30095	1.89655	0.457185	0.167403	0.590904	1.47899	1.23239	2.06793	2.13724	0.405164	1.5931	0.189573	0.7454	0.0124562	0.0290963
35792	cytochrome_P450_[Gloeophyllum_trabeum_ATCC_11539]	Cytochrome P450 CYP2 subfamily	NA	DOWN	NA	2.22614	2.20334	2.57404	0.484325	0.746441	0.538655	1.43768	1.65538	1.35518	2.33451	0.589807	1.48275	0.252647	0.635144	0.000953173	0.00438647
35794	APG9-domain-containing_protein_[Gloeophyllum_trabeum_ATCC_11539]	Integral membrane protein	NA	NA	NA	14.3129	14.7457	14.1483	9.94897	12.4262	12.5194	11.2486	10.9773	12.6591	14.4023	11.6315	11.6284	0.807615	0.807396	0.0173169	0.0019372
35804	1,3-beta-glucan_synthase_[Gloeophyllum_trabeum_ATCC_11539]	1,3-beta-glucan synthase/callose synthase catalytic subunit	GT48	UP	NA	58.0522	59.1767	57.6577	196.075	224.432	223.114	104.999	108.915	110.238	58.2955	214.54	108.051	3.68022	1.8535	6.87085e-05	0.00017447
35827	hypothetical_protein_GLOTRDRAFT_127200_[Gloeophyllum_trabeum_ATCC_11539]	NA	NA	NA	UP	0.61398	1.07458	0.851422	0.554	0.308472	0.887282	2.91842	3.99244	2.60613	0.846661	0.583251	3.17233	0.688884	3.74687	0.160963	0.000659439
35828	P-loop_containing_nucleoside_triphosphate_hydrolase_protein,_partial_[Gloeophyllum_trabeum_ATCC_11539]	Signal recognition particle receptor, beta subunit (small G protein superfamily)	NA	NA	DOWN	47.2523	44.8779	42.7006	25.9708	28.7214	25.9714	20.093	16.8933	19.9013	44.9436	26.8878	18.9626	0.598257	0.421919	0.0040178	5.15496e-05
35829	APC_amino_acid_permease_[Gloeophyllum_trabeum_ATCC_11539]	Amino acid transporters	NA	DOWN	NA	3.45045	5.12381	2.627	0.4918	1.41653	0.550455	2.14339	2.1446	2.38584	3.73375	0.819594	2.22461	0.21951	0.595811	0.00645607	0.0248281
35832	MIF4G-domain-containing_protein_[Gloeophyllum_trabeum_ATCC_11539]	Uncharacterized conserved protein	NA	NA	NA	34.2603	33.6142	36.2145	33.0988	36.0803	50.0616	40.1306	49.6084	39.6564	34.6963	39.7469	43.1318	1.14556	1.24312	0.0516242	0.00380633
35850	hypothetical_protein_GLOTRDRAFT_35850_[Gloeophyllum_trabeum_ATCC_11539]	Targeting complex (TRAPP) subunit	NA	NA	NA	7.77577	7.79885	7.76198	9.89457	12.0415	11.9231	9.60763	10.9565	9.39691	7.77887	11.2864	9.98701	1.4509	1.28386	0.00352651	0.00242615
35864	hypothetical_protein_GLOTRDRAFT_35864_[Gloeophyllum_trabeum_ATCC_11539]	NA	NA	NA	NA	0	0	0	0.801143	0	0	0	0	0	0	0.267048	0	#DIV/0!	#DIV/0!	NA	NA
35872	hypothetical_protein_GLOTRDRAFT_35872,_partial_[Gloeophyllum_trabeum_ATCC_11539]	NA	NA	DOWN	DOWN	67.4758	66.3837	60.5143	24.8892	31.1365	32.929	6.49513	11.8885	7.02316	64.7912	29.6516	8.46892	0.457648	0.130711	0.000495422	5.51084e-05
35883	hypothetical_protein_GLOTRDRAFT_35883_[Gloeophyllum_trabeum_ATCC_11539]	NA	NA	NA	NA	50.1446	51.0211	56.3699	44.94	44.8312	45.695	44.0893	41.4466	40.5188	52.5119	45.1554	42.0182	0.859909	0.800167	0.00687869	0.00116196
35887	hypothetical_protein_GLOTRDRAFT_35887,_partial_[Gloeophyllum_trabeum_ATCC_11539]	NA	NA	NA	DOWN	133.558	135.922	75.3975	48.0307	77.1035	38.6265	31.4806	20.2693	38.1917	114.959	54.5869	29.9805	0.474837	0.260793	0.0154278	0.000968055
35895	hypothetical_protein_GLOTRDRAFT_35895_[Gloeophyllum_trabeum_ATCC_11539]	NA	NA	NA	NA	0.23318	0.305236	0.34738	0.254627	0.476864	0.328486	0.110885	0.394072	0.483024	0.295265	0.353326	0.329327	1.19664	1.11536	NA	0.144578
35913	Gaa1-domain-containing_protein,_partial_[Gloeophyllum_trabeum_ATCC_11539]	Glycosylphosphatidylinositol anchor attachment protein GAA1	NA	NA	NA	17.8039	16.8798	15.8328	8.62522	9.33647	14.6977	13.5803	13.2352	14.2558	16.8389	10.8865	13.6904	0.646508	0.813025	0.0341413	0.00197609
35919	hypothetical_protein_GLOTRDRAFT_35919_[Gloeophyllum_trabeum_ATCC_11539]	PAB-dependent poly(A) ribonuclease, subunit PAN2	NA	NA	NA	8.39989	8.08814	8.78751	6.75678	9.26678	8.72647	4.35596	4.08174	4.41166	8.42518	8.25001	4.28312	0.979209	0.508371	0.0337596	6.54196e-05
35936	hypothetical_protein_GLOTRDRAFT_35936_[Gloeophyllum_trabeum_ATCC_11539]	NA	NA	NA	NA	21.9664	22.8366	28.1178	27.9379	36.7257	24.5566	38.5351	29.3201	32.1289	24.307	29.7401	33.328	1.22352	1.37113	0.0356326	0.0161519
35940	hypothetical_protein_GLOTRDRAFT_35940_[Gloeophyllum_trabeum_ATCC_11539]	NA	NA	NA	DOWN	272.375	277.429	371.765	201.547	138.415	778.748	70.8135	90.8099	86.6546	307.19	372.904	82.7593	1.21392	0.269408	1	0.000100072
35943	glycoside_hydrolase_[Gloeophyllum_trabeum_ATCC_11539]	Glucosidase I	GH63	NA	NA	17.5001	16.2904	16.4534	25.22	25.3857	34.409	17.4899	21.7995	18.3688	16.748	28.3382	19.2194	1.69204	1.14757	0.00186011	0.00544464
35973	XAP5-domain-containing_protein_[Gloeophyllum_trabeum_ATCC_11539]	Uncharacterized conserved protein XAP-5	NA	NA	NA	17.8652	18.0437	19.9157	10.4644	8.58282	12.964	23.348	35.0616	24.5932	18.6082	10.6704	27.6676	0.573427	1.48685	0.0102565	0.0130853
35985	YebC-like_protein_[Gloeophyllum_trabeum_ATCC_11539]	Uncharacterized conserved protein	NA	DOWN	NA	10.6944	10.3048	12.6618	3.78789	4.88843	3.33759	10.3962	12.1975	10.7065	11.2203	4.00463	11.1001	0.356909	0.989282	0.00111918	0.0080118
35995	kinase-like_protein_[Gloeophyllum_trabeum_ATCC_11539]	Dual-specificity tyrosine-phosphorylation regulated kinase	NA	NA	NA	35.4014	33.7766	31.9805	47.8169	60.003	52.6701	39.0394	47.9418	36.4001	33.7195	53.4967	41.1271	1.58652	1.21968	0.00226728	0.0102772
36023	hypothetical_protein_GLOTRDRAFT_36023_[Gloeophyllum_trabeum_ATCC_11539]	DNA repair protein, SNF2 family	NA	NA	NA	1.93875	2.31053	2.67518	1.45137	1.89214	1.47955	1.83874	1.68687	2.04815	2.30815	1.60769	1.85792	0.696527	0.804939	0.0235203	0.00929313
36051	hypothetical_protein_GLOTRDRAFT_36051_[Gloeophyllum_trabeum_ATCC_11539]	RNA-directed RNA polymerase QDE-1 required for posttranscriptional gene silencing and RNA interference	NA	NA	NA	3.11791	3.61133	2.93087	2.62789	4.30436	2.10144	4.77672	5.33137	4.65991	3.22004	3.01123	4.92267	0.935154	1.52876	0.487759	0.00207003
36092	cysteine_desulfurase_[Gloeophyllum_trabeum_ATCC_11539]	Cysteine desulfurase NFS1	NA	NA	DOWN	83.4999	87.236	63.3842	40.77	34.6589	47.2471	37.6494	38.5653	34.0633	78.0401	40.892	36.7593	0.523987	0.471031	0.00722181	0.000584279
36110	UFD1-domain-containing_protein_[Gloeophyllum_trabeum_ATCC_11539]	Ubiquitin fusion-degradation protein	NA	NA	DOWN	49.495	52.6071	53.0403	22.7129	19.6395	36.0635	15.8671	23.4969	17.5801	51.7141	26.1386	18.9814	0.505444	0.367044	0.0124562	0.000177114
36172	Clavaminate_synthase-like_protein_[Gloeophyllum_trabeum_ATCC_11539]	Iron/ascorbate family oxidoreductases	NA	NA	NA	2.06947	2.04464	1.13089	1.2428	1.33069	0.739563	1.01826	1.16068	1.44144	1.74833	1.10435	1.2068	0.631658	0.690255	0.0847023	0.0420949
36180	S-adenosyl-L-methionine-dependent_methyltransferase_[Gloeophyllum_trabeum_ATCC_11539]	Methyltransferase	NA	DOWN	DOWN	63.9188	62.5932	71.351	33.9885	21.3625	22.8152	12.5361	19.8146	12.6949	65.9543	26.0554	15.0152	0.395052	0.227661	0.00144533	0.000105898
36192	mitochondrial_50S_ribosomal_protein_L3_[Gloeophyllum_trabeum_ATCC_11539]	Mitochondrial/chloroplast ribosomal protein L3	NA	NA	NA	28.8076	26.3136	29.277	36.5463	30.8826	27.4612	31.4235	28.4385	26.8901	28.1327	31.63	28.9174	1.12431	1.02789	0.0326895	0.00614056
36205	hypothetical_protein_GLOTRDRAFT_36205_[Gloeophyllum_trabeum_ATCC_11539]	Predicted hydrolase (HAD superfamily)	NA	NA	NA	11.0777	9.34465	13.7521	12.8109	12.0746	15.0455	17.5215	16.8475	17.2651	11.3915	13.3103	17.2114	1.16845	1.5109	0.0324735	0.00498542
36223	hypothetical_protein_GLOTRDRAFT_36223_[Gloeophyllum_trabeum_ATCC_11539]	NA	NA	NA	NA	4.50273	4.99025	4.64834	2.90057	3.06838	4.23792	5.40511	6.85984	6.95817	4.71377	3.40229	6.40771	0.721778	1.35936	0.0336341	0.00662457
36245	amidase_signature_enzyme_[Gloeophyllum_trabeum_ATCC_11539]	Amidases	NA	NA	NA	5.87125	4.47522	4.23481	7.3707	12.0953	8.56032	6.99026	8.63875	7.24813	4.86043	9.3421	7.62571	1.92208	1.56894	0.0074923	0.0066757
36251	FAD/NAD_P-binding_domain-containing_protein_[Gloeophyllum_trabeum_ATCC_11539]	Flavin-containing monooxygenase	NA	NA	NA	2.41206	2.37793	2.13329	0.974728	1.02532	1.48324	3.29852	3.77037	3.61257	2.30776	1.1611	3.56048	0.503127	1.54283	0.0109084	0.00276121
36261	P-loop_containing_nucleoside_triphosphate_hydrolase_protein_[Gloeophyllum_trabeum_ATCC_11539]	Peptide exporter, ABC superfamily	NA	NA	NA	0.000715613	0	0	0	0	0	0	0	0	0.000238538	0	0	0	0	NA	NA
36273	hypothetical_protein_GLOTRDRAFT_36273_[Gloeophyllum_trabeum_ATCC_11539]	NA	NA	NA	NA	4.64815	5.84006	4.49657	7.25988	5.77596	5.73073	4.27971	4.15378	4.48552	4.99493	6.25553	4.30634	1.25238	0.862142	0.0232634	0.00782277
36291	hypothetical_protein_GLOTRDRAFT_36291_[Gloeophyllum_trabeum_ATCC_11539]	NA	NA	NA	NA	8.70016	7.94717	6.45571	8.95141	8.3209	18.6757	12.2848	14.2427	12.6187	7.70101	11.9827	13.0487	1.55598	1.69441	0.167029	0.00248121
36314	G-protein_gamma_subunit_[Gloeophyllum_trabeum_ATCC_11539]	NA	NA	NA	NA	268.48	279.72	248.082	499.619	408.728	447.297	249.475	256.237	242.729	265.427	451.881	249.48	1.70247	0.939919	0.00234851	0.00300919
36323	hypothetical_protein_GLOTRDRAFT_36323,_partial_[Gloeophyllum_trabeum_ATCC_11539]	NA	NA	NA	NA	0	0.457583	0.165387	0	0.295937	0.683288	0.513909	0	0.598623	0.207657	0.326408	0.370844	1.57187	1.78585	NA	NA
36326	subtilisin-like_protein_[Gloeophyllum_trabeum_ATCC_11539]	NA	NA	NA	NA	0.727657	0.636294	0.651442	0.42288	0.235244	0.310699	0.847871	0.949774	1.29923	0.671798	0.322941	1.03229	0.480712	1.53661	0.0260247	0.0126204
36343	hypothetical_protein_GLOTRDRAFT_36343,_partial_[Gloeophyllum_trabeum_ATCC_11539]	Nucleolar GTPase/ATPase p130	NA	NA	NA	2.4895e-08	0	0	0	0	2.42727	0	0.438404	0	8.29833e-09	0.809089	0.146135	9.75002e+07	1.76101e+07	NA	NA
36369	hypothetical_protein_GLOTRDRAFT_36369_[Gloeophyllum_trabeum_ATCC_11539]	NA	NA	NA	NA	1.58566	2.33285	1.97051	3.17101	3.34016	1.45344	3.5173	2.55971	3.20561	1.96301	2.65487	3.0942	1.35245	1.57626	0.109206	0.0210824
36380	hypothetical_protein_GLOTRDRAFT_36380_[Gloeophyllum_trabeum_ATCC_11539]	PolyC-binding proteins alphaCP-1 and related KH domain proteins	NA	NA	NA	28.6818	32.2158	33.0617	33.6106	28.4931	35.9088	35.0828	41.3646	31.9699	31.3198	32.6708	36.1391	1.04314	1.15387	0.0254261	0.0125875
36418	ribosomal_protein_S2_[Gloeophyllum_trabeum_ATCC_11539]	Mitochondrial/chloroplast ribosomal protein S2	NA	NA	NA	27.8651	26.4548	29.657	42.7829	41.4822	43.6961	33.7168	29.3681	31.8742	27.9923	42.6537	31.653	1.52377	1.13077	0.00214264	0.00415003
36421	hypothetical_protein_GLOTRDRAFT_36421_[Gloeophyllum_trabeum_ATCC_11539]	Dolichol phosphate-mannose regulatory protein (DPM2)	NA	NA	NA	98.3059	109.425	91.1868	202.108	162.523	146.542	148.122	102.712	156.587	99.6393	170.391	135.807	1.71008	1.36299	0.00664173	0.0333472
36429	hypothetical_protein_GLOTRDRAFT_36429_[Gloeophyllum_trabeum_ATCC_11539]	Uncharacterized conserved protein	NA	NA	NA	0.911588	0.95898	0.995913	0.826751	1.38263	1.07752	1.57907	1.65212	1.73688	0.955494	1.09563	1.65602	1.14667	1.73316	0.047106	0.00194652
36438	hypothetical_protein_GLOTRDRAFT_36438_[Gloeophyllum_trabeum_ATCC_11539]	NADH:ubiquinone oxidoreductase, NDUFV2/24 kD subunit	NA	NA	NA	36.2983	29.915	63.6338	54.2737	43.7934	52.8109	45.2816	48.0629	44.3971	43.2824	50.2927	45.9139	1.16197	1.0608	0.237277	1
36442	hypothetical_protein_GLOTRDRAFT_36442_[Gloeophyllum_trabeum_ATCC_11539]	NA	NA	NA	NA	11.8415	11.5913	12.0124	9.71821	10.9018	15.1804	18.3041	19.246	18.3871	11.8151	11.9334	18.6457	1.01002	1.57813	0.132481	0.000377228
36458	hypothetical_protein_GLOTRDRAFT_36458,_partial_[Gloeophyllum_trabeum_ATCC_11539]	NA	NA	NA	NA	5.46212	4.78142	5.36382	3.25485	5.05426	4.36185	4.09311	3.49786	3.87519	5.20245	4.22366	3.82206	0.811858	0.734664	0.0365577	0.00318898
36462	hypothetical_protein_GLOTRDRAFT_36462_[Gloeophyllum_trabeum_ATCC_11539]	RNA polymerase III (C) subunit	NA	DOWN	NA	8.32385	8.99399	9.51199	3.97042	4.05088	4.19406	9.50313	10.9389	11.8949	8.94328	4.07179	10.779	0.45529	1.20526	0.00077429	0.00574508
36480	hypothetical_protein_GLOTRDRAFT_36480_[Gloeophyllum_trabeum_ATCC_11539]	NA	NA	NA	NA	9.06459	6.80963	14.2902	22.4448	16.9407	17.6303	8.3427	5.96016	7.52846	10.0548	19.0053	7.27711	1.89016	0.723744	0.055288	0.0529317
36483	cytidine_deaminase-like_protein,_partial_[Gloeophyllum_trabeum_ATCC_11539]	Cytosine deaminase FCY1 and related enzymes	NA	NA	NA	0	0	0	0	0	4.6181e-07	1.08367	0.980145	1.37308	0	1.53937e-07	1.14563	#DIV/0!	#DIV/0!	NA	NA
36507	hypothetical_protein_GLOTRDRAFT_36507_[Gloeophyllum_trabeum_ATCC_11539]	NA	NA	NA	NA	15.6729	17.9622	20.869	20.3485	19.2668	21.2659	25.2671	26.5375	26.7928	18.168	20.2937	26.1991	1.117	1.44205	0.0245932	0.00398672
36534	kinase-like_protein,_partial_[Gloeophyllum_trabeum_ATCC_11539]	Serine/threonine protein kinase	NA	NA	NA	2.37222	2.73575	1.75205	2.74166	2.10403	1.28168	1.85217	1.45299	1.75854	2.28668	2.04246	1.6879	0.893199	0.738145	0.348684	0.0171064
36563	carboxyl_transferase_[Gloeophyllum_trabeum_ATCC_11539]	3-Methylcrotonyl-CoA carboxylase, non-biotin containing subunit/Acetyl-CoA carboxylase carboxyl transferase, subunit beta	NA	NA	NA	20.6114	19.2506	18.1685	37.5793	35.8138	39.5234	33.1867	36.9029	36.963	19.3435	37.6388	35.6842	1.94582	1.84477	0.000303799	0.000139897
36593	acid_protease_[Gloeophyllum_trabeum_ATCC_11539]	Aspartyl protease	NA	DOWN	DOWN	9.38086	9.7955	10.2526	3.51557	3.28756	2.1383	2.77071	1.4853	2.81595	9.80964	2.98048	2.35732	0.303832	0.240307	0.000771693	0.000358764
36620	hypothetical_protein_GLOTRDRAFT_36620_[Gloeophyllum_trabeum_ATCC_11539]	NA	NA	DOWN	NA	28.6167	36.0366	43.1013	13.8788	12.6552	9.42587	28.4992	31.5079	27.0105	35.9182	11.9866	29.0059	0.33372	0.807554	0.000847903	0.0316121
36628	oligomeric_complex_COG6_[Gloeophyllum_trabeum_ATCC_11539]	Uncharacterized conserved protein	NA	NA	NA	14.6745	14.5863	14.5427	8.35686	10.7913	10.8941	16.386	17.6623	16.492	14.6012	10.0141	16.8467	0.685841	1.15379	0.0120353	0.0022648
36636	hypothetical_protein_GLOTRDRAFT_36636_[Gloeophyllum_trabeum_ATCC_11539]	NA	NA	NA	NA	9.48376	5.48612	8.35176	10.3971	7.5111	10.4566	14.4031	18.9817	17.4442	7.77388	9.45494	16.943	1.21624	2.17948	0.101123	0.0109306
36641	Mfs1.1_[Gloeophyllum_trabeum_ATCC_11539]	Predicted transporter (major facilitator superfamily)	NA	DOWN	NA	1.76593	1.67849	1.35147	0.326465	0.547779	0.342261	2.71013	1.71912	2.69111	1.59863	0.405502	2.37345	0.253656	1.48468	0.00200308	0.0199506
36651	hypothetical_protein_GLOTRDRAFT_36651_[Gloeophyllum_trabeum_ATCC_11539]	NA	NA	NA	NA	0	0.518742	0	0.00394646	0	0	0	0	0.286236	0.172914	0.00131549	0.095412	0.00760775	0.551789	NA	NA
36658	tRNA_5-methylaminomethyl-2-thiouridylate-methyltransferase_[Gloeophyllum_trabeum_ATCC_11539]	tRNA (5-methylaminomethyl-2-thiouridylate)-methyltransferase	NA	NA	NA	10.2502	11.0133	10.0888	4.78244	6.77259	4.74629	8.01464	8.58143	7.17418	10.4508	5.43377	7.92342	0.51994	0.758167	0.00255163	0.00304911
36663	Aldo/keto_reductase_[Gloeophyllum_trabeum_ATCC_11539]	Voltage-gated shaker-like K+ channel, subunit beta/KCNAB	NA	NA	NA	136.278	134.077	93.2733	323.192	242.173	137.984	130.439	69.1649	121.007	121.209	234.45	106.871	1.93425	0.881702	0.0422998	0.435151
36687	cytochrome_c_oxidase_subunit_IV_[Gloeophyllum_trabeum_ATCC_11539]	Cytochrome c oxidase, subunit IV/COX5b	NA	NA	NA	375.078	343.778	592.969	374.863	188.664	260.953	273.136	243.337	242.012	437.275	274.826	252.828	0.628498	0.578191	0.11813	0.0171334
36688	S13-like_H2TH_domain-containing_protein_[Gloeophyllum_trabeum_ATCC_11539]	Ribosomal protein S18	NA	NA	NA	65.6506	66.3207	68.1924	102.273	81.6188	66.9414	82.9708	81.0814	84.3062	66.7212	83.6112	82.7861	1.25314	1.24078	0.0405372	0.00218157
36697	hypothetical_protein_GLOTRDRAFT_36697_[Gloeophyllum_trabeum_ATCC_11539]	NA	NA	NA	NA	0	0	0	0	0	0	0	0	0	0	0	0	#DIV/0!	#DIV/0!	NA	NA
36698	hypothetical_protein_GLOTRDRAFT_36698,_partial_[Gloeophyllum_trabeum_ATCC_11539]	Postreplication repair protein RAD18	NA	NA	NA	1.60592	1.52061	1.75721	1.31533	1.56827	1.11748	1.38564	1.65326	1.20056	1.62791	1.33369	1.41315	0.819265	0.868078	0.0561109	0.0207952
36717	hypothetical_protein_GLOTRDRAFT_36717_[Gloeophyllum_trabeum_ATCC_11539]	Predicted membrane protein	NA	NA	NA	11.7844	12.2517	16.147	10.7589	10.5038	9.29631	16.8125	17.7446	18.1001	13.3944	10.1863	17.5524	0.760495	1.31043	0.030399	0.0118349
36719	methionine_aminopeptidase_[Gloeophyllum_trabeum_ATCC_11539]	Putative methionine aminopeptidase	NA	NA	NA	19.4314	17.0995	21.3335	21.599	17.6581	18.469	13.8796	14.6924	13.139	19.2881	19.242	13.9037	0.99761	0.720842	0.0327357	0.00298337
36769	pseudouridine_synthase_[Gloeophyllum_trabeum_ATCC_11539]	Pseudouridine synthase	NA	NA	NA	14.5371	15.4953	16.9812	16.6106	16.229	15.3734	15.4357	14.8465	14.9856	15.6712	16.071	15.0893	1.02551	0.962865	0.0163127	0.00420494
36830	Indoleamine_2,3-dioxygenase_[Gloeophyllum_trabeum_ATCC_11539]	NA	NA	NA	NA	0	0.0721001	0.027813	0	0	0	0	0	0	0.0333044	0	0	0	0	NA	NA
36836	hypothetical_protein_GLOTRDRAFT_36836_[Gloeophyllum_trabeum_ATCC_11539]	Beta-tubulin folding cofactor E	NA	NA	NA	1.01772	1.55142	1.58982	2.26895	3.09081	3.16026	3.22572	2.37162	1.89607	1.38632	2.84001	2.4978	2.04859	1.80175	0.0300493	0.0304832
36850	DUF1077-domain-containing_protein,_partial_[Gloeophyllum_trabeum_ATCC_11539]	Predicted membrane protein	NA	NA	NA	77.3984	65.0217	62.3086	139.953	117.564	124.681	123.759	65.1271	110.69	68.2429	127.399	99.8586	1.86685	1.46328	0.000503422	0.119859
36867	Brix-domain-containing_protein_[Gloeophyllum_trabeum_ATCC_11539]	RNA-binding protein required for biogenesis of the ribosomal 60S subunit	NA	NA	NA	35.7014	32.7408	34.8036	37.4445	31.4244	30.4392	39.445	41.3286	36.3624	34.4153	33.1027	39.0453	0.961862	1.13454	0.0261198	0.00396996
36871	P-loop_containing_nucleoside_triphosphate_hydrolase_protein_[Gloeophyllum_trabeum_ATCC_11539]	DNA/RNA helicase MER3/SLH1, DEAD-box superfamily	NA	NA	NA	0.307582	0.227588	0.515565	0.124597	0.20724	0.215799	0.416617	0.636709	0.541883	0.350245	0.182545	0.531737	0.521193	1.51818	0.0751597	0.0604
36877	hypothetical_protein_GLOTRDRAFT_36877_[Gloeophyllum_trabeum_ATCC_11539]	NA	NA	NA	NA	13.4544	10.0398	11.5453	10.5958	9.42937	5.96579	12.3369	13.7514	10.9587	11.6799	8.66366	12.349	0.741761	1.05729	0.0480168	0.0150064
36893	MFS_general_substrate_transporter,_partial_[Gloeophyllum_trabeum_ATCC_11539]	NA	NA	NA	NA	21.9818	22.078	23.007	18.2566	18.4707	19.4368	19.9453	19.8609	19.2772	22.3556	18.7214	19.6945	0.837434	0.880964	0.0141188	0.00247933
36902	cytochrome_P450_[Gloeophyllum_trabeum_ATCC_11539]	Cytochrome P450 CYP2 subfamily	NA	NA	NA	0.311229	0.411554	0.398097	0.0762429	0.0845993	0.0501284	0.279315	0.403297	0.242459	0.373626	0.0703235	0.308357	0.188219	0.825308	0.0253213	0.0499596
36939	hypothetical_protein_GLOTRDRAFT_36939,_partial_[Gloeophyllum_trabeum_ATCC_11539]	NA	NA	NA	NA	0	0.848563	0	0	0	0	0	0	0	0.282854	0	0	0	0	NA	NA
36948	hypothetical_protein_GLOTRDRAFT_36948,_partial_[Gloeophyllum_trabeum_ATCC_11539]	Uncharacterized conserved protein	NA	NA	NA	13.2635	12.3119	14.4646	16.0455	16.401	15.3971	14.3579	14.9654	12.8224	13.3467	15.9479	14.0486	1.1949	1.05259	0.0113935	0.00685455
36959	hypothetical_protein_GLOTRDRAFT_36959_[Gloeophyllum_trabeum_ATCC_11539]	NA	NA	UP	UP	4.02322	3.257	2.70785	10.9992	7.869	29.1576	10.9022	18.9951	15.2377	3.32936	16.0086	15.045	4.80832	4.51889	0.00940945	0.000275416
36960	glycosyltransferase_family_39_protein_[Gloeophyllum_trabeum_ATCC_11539]	Dolichyl-phosphate-mannose:protein O-mannosyl transferase	GT39	NA	NA	30.1058	30.6054	28.8888	47.6764	45.5101	57.0291	34.7006	45.5424	36.1145	29.8667	50.0719	38.7858	1.67651	1.29863	0.00138964	0.00525859
36968	S-adenosyl-L-methionine-dependent_methyltransferase_[Gloeophyllum_trabeum_ATCC_11539]	NA	NA	DOWN	DOWN	10.4736	7.91407	6.42703	2.11382	1.58968	1.56919	3.79144	2.53378	3.55482	8.27158	1.75756	3.29335	0.212482	0.398152	0.000416007	0.0016848
36981	hypothetical_protein_GLOTRDRAFT_36981_[Gloeophyllum_trabeum_ATCC_11539]	Puromycin-sensitive aminopeptidase and related aminopeptidases	NA	UP	NA	13.8131	14.242	13.6108	32.3208	38.1067	33.9925	15.4393	14.8178	14.859	13.8886	34.8067	15.0387	2.50613	1.08281	9.67163e-05	0.00245589
36989	acetyl-CoA_synthetase-like_protein_[Gloeophyllum_trabeum_ATCC_11539]	Non-ribosomal peptide synthetase/alpha-aminoadipate reductase and related enzymes	NA	NA	NA	3.7686	4.67134	3.53405	2.55982	3.07271	9.70284	3.81369	3.81647	3.66677	3.99133	5.11179	3.76564	1.28072	0.943455	1	0.0117012
37014	Metallo-dependent_phosphatase_[Gloeophyllum_trabeum_ATCC_11539]	Phosphoesterases	NA	NA	NA	9.48105	8.36379	7.76657	4.58524	5.26317	7.74595	5.59811	4.4188	6.40812	8.53714	5.86479	5.47501	0.686974	0.641317	0.0401315	0.00363378
37049	mitochondrial_carrier,_partial_[Gloeophyllum_trabeum_ATCC_11539]	Mitochondrial carnitine-acylcarnitine carrier protein	NA	NA	NA	26.6345	25.1251	24.5743	12.5515	14.9678	11.6429	28.6956	28.8492	29.7541	25.4446	13.0541	29.0996	0.513038	1.14364	0.000976461	0.00286149
37090	hypothetical_protein_GLOTRDRAFT_37090_[Gloeophyllum_trabeum_ATCC_11539]	NA	NA	NA	NA	0	0	0	0	0	0	0	0	0	0	0	0	#DIV/0!	#DIV/0!	NA	NA
37100	TAP42-like_protein_[Gloeophyllum_trabeum_ATCC_11539]	Protein phosphatase 2A-associated protein	NA	NA	NA	12.0563	11.5415	9.83274	8.07996	8.8828	10.0042	8.26069	8.59357	9.69842	11.1435	8.98899	8.85089	0.806658	0.794265	0.0252594	0.00539721
37102	hypothetical_protein_GLOTRDRAFT_37102_[Gloeophyllum_trabeum_ATCC_11539]	Predicted glutathione S-transferase	NA	NA	NA	0	0	0	0	0	0	0	0	0	0	0	0	#DIV/0!	#DIV/0!	NA	NA
37104	hypothetical_protein_GLOTRDRAFT_37104_[Gloeophyllum_trabeum_ATCC_11539]	NA	NA	NA	UP	20.327	22.3787	28.3353	48.6728	48.0096	36.4795	68.0318	67.3563	74.7447	23.6803	44.3873	70.0442	1.87444	2.95791	0.00326987	9.50221e-05
37120	hypothetical_protein_GLOTRDRAFT_37120_[Gloeophyllum_trabeum_ATCC_11539]	NA	NA	NA	NA	13.4189	10.5907	10.4584	20.0919	27.4441	13.7892	20.2416	11.3236	17.3975	11.4893	20.4418	16.3209	1.7792	1.42053	0.0243239	0.081256
37127	amidase_signature_enzyme,_partial_[Gloeophyllum_trabeum_ATCC_11539]	Amidases	NA	NA	NA	1.49148	2.38056	1.64494	2.06412	2.84618	2.10437	2.52995	3.82709	2.96365	1.83899	2.33822	3.1069	1.27147	1.68945	0.0467136	0.0162951
37135	acetyl-CoA_synthetase-like_protein_[Gloeophyllum_trabeum_ATCC_11539]	Non-ribosomal peptide synthetase/alpha-aminoadipate reductase and related enzymes	NA	DOWN	NA	17.4654	16.7836	20.5512	4.46346	5.75587	4.41744	18.1097	13.6245	18.8136	18.2667	4.87892	16.8493	0.267093	0.922403	8.56925e-05	0.0323588
37156	kinase-like_protein,_partial_[Gloeophyllum_trabeum_ATCC_11539]	Serine/threonine protein kinase	NA	NA	NA	3.17317	2.91245	2.8865	1.09363	2.71094	1.43813	5.03569	4.99057	3.86779	2.99071	1.74757	4.63135	0.584332	1.54858	0.0574683	0.00423576
37160	sulfate_permease_[Gloeophyllum_trabeum_ATCC_11539]	Sulfate/bicarbonate/oxalate exchanger SAT-1 and related transporters (SLC26 family)	NA	DOWN	DOWN	9.33737	10.3996	23.1152	0.384382	0.40275	0.187455	0.610082	0.706977	0.613665	14.2841	0.324862	0.643575	0.022743	0.0450555	0.000184154	8.30858e-05
37175	hypothetical_protein_GLOTRDRAFT_37175_[Gloeophyllum_trabeum_ATCC_11539]	Predicted E3 ubiquitin ligase	NA	NA	NA	15.4329	16.2944	14.5405	14.2308	20.2061	20.2443	16.6681	16.1174	15.9183	15.4226	18.2271	16.2346	1.18184	1.05265	0.0388548	0.00411487
37180	adaptin_ear-binding_coat-associated_protein_1_NECAP-1_[Gloeophyllum_trabeum_ATCC_11539]	Uncharacterized conserved protein	NA	NA	NA	61.0119	54.028	57.1336	58.5794	66.2196	64.8325	60.2256	44.7024	56.3897	57.3912	63.2105	53.7726	1.1014	0.936949	0.0152351	0.02097
37194	hypothetical_protein_GLOTRDRAFT_37194,_partial_[Gloeophyllum_trabeum_ATCC_11539]	NA	NA	NA	NA	32.1128	35.781	20.7444	16.1655	18.3152	12.8946	17.5465	14.1282	14.743	29.546	15.7918	15.4726	0.534482	0.523677	0.0197724	0.00583021
37215	hypothetical_protein_GLOTRDRAFT_37215,_partial_[Gloeophyllum_trabeum_ATCC_11539]	NA	NA	NA	NA	10.1355	7.50512	7.20437	6.13461	5.97461	4.40541	9.30046	10.6883	11.8275	8.28165	5.50488	10.6054	0.664708	1.28059	0.0459862	0.0188083
37218	kinase-like_protein_[Gloeophyllum_trabeum_ATCC_11539]	Serine/threonine protein kinase	NA	NA	NA	10.4195	10.709	10.1357	5.59302	7.70689	8.23174	13.3869	15.2467	16.9922	10.4214	7.17722	15.2086	0.688701	1.45937	0.0171547	0.00222903
37261	hypothetical_protein_GLOTRDRAFT_37261_[Gloeophyllum_trabeum_ATCC_11539]	Centromere-associated protein HEC1	NA	NA	NA	5.14579	5.67179	5.80077	3.47225	5.53159	4.40105	5.74974	4.2487	5.15747	5.53945	4.46829	5.05197	0.806631	0.911998	0.0397559	0.0103512
37284	S-adenosyl-L-methionine-dependent_methyltransferase_[Gloeophyllum_trabeum_ATCC_11539]	O-methyltransferase	NA	DOWN	NA	4.55514	6.60887	4.76056	0.924402	0.934295	1.1791	4.02828	5.37474	4.31785	5.30819	1.0126	4.57363	0.190762	0.861617	0.00103316	0.0208862
37297	Utp21-domain-containing_protein_[Gloeophyllum_trabeum_ATCC_11539]	WD repeat protein	NA	NA	NA	14.4759	14.7663	15.7427	13.0805	14.497	12.0756	12.7325	11.0404	11.9825	14.995	13.2177	11.9185	0.881476	0.794831	0.0172749	0.00211703
37305	hypothetical_protein_GLOTRDRAFT_37305_[Gloeophyllum_trabeum_ATCC_11539]	NA	NA	NA	NA	6.57394	7.22695	8.17574	4.46784	6.05493	6.68358	11.5116	10.7864	10.9059	7.32554	5.73545	11.068	0.782938	1.51087	0.0432436	0.00149737
37345	hypothetical_protein_GLOTRDRAFT_37345_[Gloeophyllum_trabeum_ATCC_11539]	NA	NA	UP	NA	3.1509	4.68563	4.45498	9.87604	8.24919	6.93591	8.36378	7.83149	8.38134	4.09717	8.35371	8.1922	2.0389	1.99948	0.00688468	0.00310682
37381	hypothetical_protein_GLOTRDRAFT_37381_[Gloeophyllum_trabeum_ATCC_11539]	NA	NA	NA	NA	0	0	0	0	0	0	0	0	0	0	0	0	#DIV/0!	#DIV/0!	NA	NA
37385	syntaxin-like_protein_[Gloeophyllum_trabeum_ATCC_11539]	SNARE protein Syntaxin 1 and related proteins	NA	NA	NA	67.7665	59.3292	56.6308	91.9964	96.6212	90.2035	111.447	79.8871	100.089	61.2422	92.9404	97.1409	1.51759	1.58618	0.00145195	0.00395217
37409	acid_protease,_partial_[Gloeophyllum_trabeum_ATCC_11539]	Aspartyl protease	NA	NA	UP	0.469559	0.618579	0.619989	0.782215	1.01022	0.567412	1.8446	1.8834	2.79587	0.569376	0.786614	2.17462	1.38154	3.81931	0.0723738	0.000520416
37428	hypothetical_protein_GLOTRDRAFT_37428_[Gloeophyllum_trabeum_ATCC_11539]	NA	NA	NA	NA	206.255	173.316	141.426	98.7882	111.377	134.782	116.735	141.064	149.685	173.666	114.982	135.828	0.662091	0.782124	0.0104994	0.00929313
37434	hypothetical_protein_GLOTRDRAFT_37434,_partial_[Gloeophyllum_trabeum_ATCC_11539]	NA	NA	NA	NA	0	0	0	0	0	0	0	0	0	0	0	0	#DIV/0!	#DIV/0!	NA	NA
37501	hypothetical_protein_GLOTRDRAFT_37501_[Gloeophyllum_trabeum_ATCC_11539]	Ubiquitin carboxyl-terminal hydrolase	NA	NA	NA	0.379432	0.18679	0.312113	0.0699825	0.231972	0.361039	0.691901	0.585293	0.595744	0.292778	0.220998	0.624313	0.75483	2.13237	0.221426	0.0171041
37518	hypothetical_protein_GLOTRDRAFT_37518,_partial_[Gloeophyllum_trabeum_ATCC_11539]	NA	NA	NA	UP	1.20136	0.881939	1.18827	1.85611	1.55935	1.00614	2.88264	3.09236	3.78057	1.09052	1.47387	3.25186	1.35152	2.98192	0.0561146	0.000320523
37542	hypothetical_protein_GLOTRDRAFT_37542,_partial_[Gloeophyllum_trabeum_ATCC_11539]	Mitochondrial Fe-S cluster biosynthesis protein ISA2 (contains a HesB-like domain)	NA	NA	NA	37.6854	37.8416	48.6354	52.7095	45.4344	41.1779	49.5191	57.455	53.1944	41.3874	46.4406	53.3895	1.12209	1.28999	0.0419997	0.0176654
37555	uracil-DNA_glycosylase_[Gloeophyllum_trabeum_ATCC_11539]	Uracil DNA glycosylase	NA	NA	NA	4.67247	5.44859	4.75555	2.1636	4.00129	2.00398	4.55871	4.10768	5.95258	4.95887	2.72296	4.87299	0.549109	0.982682	0.0205384	0.0166475
37588	hypothetical_protein_GLOTRDRAFT_37588,_partial_[Gloeophyllum_trabeum_ATCC_11539]	NA	NA	NA	NA	17.8825	14.7801	13.7019	21.8538	31.535	3.11637	13.8294	1.44803	10.2997	15.4549	18.835	8.5257	1.21871	0.551652	1	0.15323
37590	hypothetical_protein_GLOTRDRAFT_37590_[Gloeophyllum_trabeum_ATCC_11539]	NA	NA	NA	NA	19.0982	16.5549	15.427	16.4334	13.8296	11.9215	15.4651	18.5138	16.4366	17.0267	14.0615	16.8052	0.82585	0.986989	0.0322065	0.00889355
37609	UTP--glucose-1-phosphate_uridylyltransferase_[Gloeophyllum_trabeum_ATCC_11539]	UDP-glucose pyrophosphorylase	NA	NA	DOWN	258.068	271.142	258.85	308.477	231.442	240.572	83.5044	100.509	81.3322	262.687	260.164	88.4485	0.990396	0.336707	0.00512123	2.67615e-05
37622	hypothetical_protein_GLOTRDRAFT_37622_[Gloeophyllum_trabeum_ATCC_11539]	NA	NA	NA	NA	7.28779	5.76544	4.51478	2.69868	2.50717	4.56772	6.72499	8.34355	8.86011	5.856	3.25786	7.97622	0.556327	1.36206	0.0970259	0.0235818
37635	Pkinase-domain-containing_protein_[Gloeophyllum_trabeum_ATCC_11539]	Serine/threonine protein kinase	NA	NA	NA	31.0723	25.394	23.1028	21.0474	29.8846	25.7659	15.4598	17.2291	16.4546	26.523	25.5659	16.3812	0.963915	0.617621	0.0893147	0.00136651
37642	bola-like_protein_[Gloeophyllum_trabeum_ATCC_11539]	Stress-induced protein UVI31+	NA	NA	NA	142.91	135.745	141.996	207.427	183.933	166.916	278.28	187.372	250.958	140.217	186.092	238.87	1.32717	1.70357	0.0127394	0.00555468
37644	hypothetical_protein_GLOTRDRAFT_37644_[Gloeophyllum_trabeum_ATCC_11539]	NA	NA	UP	NA	673.301	633.751	662.746	1862.08	1952.93	1890.49	1373.44	828.795	1309.71	656.599	1901.83	1170.65	2.89649	1.78289	0.000108487	0.00763867
37667	fumarate_reductase_[Gloeophyllum_trabeum_ATCC_11539]	Fumarate reductase, flavoprotein subunit	NA	NA	NA	72.0174	69.4854	115.649	131.321	115.388	202.814	111.422	107.136	104.657	85.7171	149.841	107.738	1.74808	1.2569	0.0245086	0.0360397
37701	hypothetical_protein_GLOTRDRAFT_37701_[Gloeophyllum_trabeum_ATCC_11539]	NA	NA	NA	NA	399.566	375.308	338.332	430.817	385.855	478.278	271.144	332.989	278.923	371.069	431.65	294.352	1.16326	0.793254	0.0119381	0.00210225
37710	hypothetical_protein_GLOTRDRAFT_37710_[Gloeophyllum_trabeum_ATCC_11539]	NA	NA	NA	NA	10.1849	9.58898	9.07664	12.5479	10.6359	16.4498	10.5588	10.1518	11.3052	9.61684	13.2112	10.6719	1.37376	1.10971	0.0411018	0.0124328
37730	MFS_general_substrate_transporter_[Gloeophyllum_trabeum_ATCC_11539]	Uncharacterized conserved protein	NA	UP	NA	69.303	55.1488	67.233	134.187	156.803	302.474	101.354	83.3263	98.6133	63.8949	197.821	94.4314	3.09604	1.47792	0.00663652	0.0028781
37741	hypothetical_protein_GLOTRDRAFT_37741_[Gloeophyllum_trabeum_ATCC_11539]	NA	NA	NA	NA	8.73021	12.0874	13.0818	3.53285	3.41232	17.91	6.0685	16.4879	6.83313	11.2998	8.28506	9.79651	0.733203	0.866962	0.320119	0.54827
37771	hypothetical_protein_GLOTRDRAFT_37771_[Gloeophyllum_trabeum_ATCC_11539]	NA	NA	NA	NA	17.9197	14.8479	13.353	17.1546	14.9798	17.4251	8.29771	13.9927	9.66402	15.3735	16.5198	10.6515	1.07457	0.692846	0.0267246	0.0377414
37773	hypothetical_protein_GLOTRDRAFT_37773,_partial_[Gloeophyllum_trabeum_ATCC_11539]	NA	NA	NA	DOWN	35.7531	27.5337	22.8978	47.6356	29.4408	22.0995	10.5009	11.7175	12.8787	28.7282	33.0586	11.699	1.15074	0.407232	0.474743	0.000191409
37802	hypothetical_protein_GLOTRDRAFT_37802_[Gloeophyllum_trabeum_ATCC_11539]	FOG: Zn-finger	NA	NA	NA	44.1515	40.1629	41.571	62.1894	58.8512	189.619	58.004	82.0639	50.8956	41.9618	103.553	63.6545	2.4678	1.51696	0.051606	0.0177638
37816	cytochrome_P450_[Gloeophyllum_trabeum_ATCC_11539]	Cytochrome P450 CYP4/CYP19/CYP26 subfamilies	NA	NA	NA	14.2764	15.225	15.6025	16.3277	16.5281	18.9971	15.5678	11.3473	15.2106	15.0346	17.2843	14.0419	1.14963	0.933971	0.0126357	0.0265953
37826	hypothetical_protein_GLOTRDRAFT_37826_[Gloeophyllum_trabeum_ATCC_11539]	NA	NA	NA	NA	74.2377	77.4603	84.3945	108.694	100.297	95.8293	140.128	168.791	166.166	78.6975	101.607	158.362	1.29111	2.01228	0.028686	0.00112507
37827	P-loop_containing_nucleoside_triphosphate_hydrolase_protein_[Gloeophyllum_trabeum_ATCC_11539]	Uncharacterized protein of the uridine kinase family	NA	NA	NA	14.2764	13.6257	18.2297	8.8134	7.41123	6.6107	9.76263	11.3109	9.18708	15.3773	7.61177	10.0869	0.495002	0.65596	0.00273267	0.00387603
37872	kinase-like_protein_[Gloeophyllum_trabeum_ATCC_11539]	3-phosphoinositide-dependent protein kinase (PDK1)	NA	NA	NA	15.4547	16.0372	19.2184	16.0102	14.6971	19.5494	15.4315	27.7413	16.1251	16.9034	16.7522	19.766	0.991055	1.16935	0.0435488	0.566662
37878	hypothetical_protein_GLOTRDRAFT_37878_[Gloeophyllum_trabeum_ATCC_11539]	NA	NA	DOWN	DOWN	45.5618	47.4534	26.193	3.12014	5.2107	3.39748	2.76648	3.01514	3.97802	39.7361	3.90944	3.25321	0.0983853	0.0818706	0.000252484	4.76623e-05
37883	hypothetical_protein_GLOTRDRAFT_37883_[Gloeophyllum_trabeum_ATCC_11539]	NA	NA	NA	NA	63.4972	54.8729	79.5412	127.59	119.379	75.3089	54.0794	42.1295	49.8168	65.9704	107.426	48.6753	1.6284	0.737834	0.0517877	0.0103362
37931	TPT-domain-containing_protein_[Gloeophyllum_trabeum_ATCC_11539]	Predicted integral membrane protein	NA	NA	NA	10.5622	11.464	11.3735	7.6483	8.58283	10.9904	15.3029	19.9188	18.1996	11.1332	9.07386	17.8071	0.815025	1.59946	0.0313147	0.00163507
37939	aado/keto_reductase_[Gloeophyllum_trabeum_ATCC_11539]	Aldo/keto reductase family proteins	NA	NA	NA	3.30166	2.9709	2.08125	1.56814	2.66314	1.34773	2.92634	1.53786	3.21307	2.7846	1.85967	2.55909	0.667839	0.919013	0.0978824	0.348101
37965	hypothetical_protein_GLOTRDRAFT_37965_[Gloeophyllum_trabeum_ATCC_11539]	NA	NA	NA	DOWN	3.66718	4.01846	3.3457	2.29329	2.52645	1.33094	1.15824	0.835995	1.49081	3.67711	2.05023	1.16168	0.557564	0.315922	0.0347429	0.000568447
37980	NA	Acetylornithine aminotransferase	NA	DOWN	NA	40.0372	39.8154	44.4064	20.3985	17.3539	14.9406	23.1747	27.2619	23.2928	41.4197	17.5643	24.5765	0.424057	0.593352	0.000447159	0.00034435
38017	Rpr2-domain-containing_protein_[Gloeophyllum_trabeum_ATCC_11539]	RNase P subunit that is not also a subunit of RNase MRP, involved in pre-tRNA processing	NA	NA	NA	8.28492	6.27549	9.56075	8.70477	9.24086	7.69208	11.4056	13.8008	11.1717	8.04039	8.54591	12.126	1.06287	1.50814	0.0417518	0.0147315
38020	hypothetical_protein_GLOTRDRAFT_38020_[Gloeophyllum_trabeum_ATCC_11539]	C2H2-type Zn-finger protein	NA	NA	NA	44.3473	44.4796	42.2614	31.4116	25.2072	36.8719	24.5656	27.6256	22.8336	43.6961	31.1636	25.0083	0.713189	0.572323	0.0248986	0.000233834
38040	hypothetical_protein_GLOTRDRAFT_38040_[Gloeophyllum_trabeum_ATCC_11539]	Chromodomain-helicase DNA-binding protein	NA	NA	NA	6.88309	6.46441	6.54421	5.76792	5.50788	6.8737	8.05191	9.19181	7.98462	6.63057	6.04983	8.40945	0.912415	1.26828	0.023765	0.00337009
38048	hypothetical_protein_GLOTRDRAFT_38048,_partial_[Gloeophyllum_trabeum_ATCC_11539]	NA	NA	NA	NA	8.23284	6.82425	6.47474	9.02348	8.74668	9.41428	6.2491	5.96572	6.25948	7.17728	9.06148	6.1581	1.26252	0.857999	0.0141419	0.0057657
38071	hypothetical_protein_GLOTRDRAFT_38071_[Gloeophyllum_trabeum_ATCC_11539]	Uncharacterized conserved protein	NA	NA	NA	10.0681	13.6019	9.46341	8.99802	9.46645	6.49272	9.92648	7.5481	8.74583	11.0445	8.31906	8.74013	0.753233	0.791359	0.04555	0.0199315
38073	hypothetical_protein_GLOTRDRAFT_38073_[Gloeophyllum_trabeum_ATCC_11539]	Amino acid transporter protein	NA	NA	NA	17.8149	18.1486	16.1881	7.63339	9.90954	9.9556	12.9949	12.55	13.8781	17.3838	9.16618	13.141	0.527281	0.755931	0.00138964	0.00145467
38096	hypothetical_protein_GLOTRDRAFT_38096_[Gloeophyllum_trabeum_ATCC_11539]	Guanidinoacetate methyltransferase and related proteins	NA	UP	NA	8.68152	8.47977	8.9661	12.6235	28.9879	21.8723	11.9785	12.2805	13.4026	8.70913	21.1612	12.5539	2.42978	1.44146	0.00909532	0.00161818
38098	hypothetical_protein_GLOTRDRAFT_38098_[Gloeophyllum_trabeum_ATCC_11539]	FKBP-type peptidyl-prolyl cis-trans isomerase	NA	NA	NA	60.0167	51.954	50.2707	60.8212	44.6345	126.726	58.3849	68.3161	59.8539	54.0805	77.3937	62.185	1.43108	1.14986	0.34366	0.0053057
38114	enoyl-CoA_hydratase_[Gloeophyllum_trabeum_ATCC_11539]	Enoyl-CoA hydratase	NA	NA	NA	145.964	132.79	134.051	208.866	187.557	244.344	104.208	115.129	99.4181	137.602	213.589	106.252	1.55223	0.772168	0.00190366	0.00149067
38143	high_mobility_group_box,_partial_[Gloeophyllum_trabeum_ATCC_11539]	HMG-box transcription factor	NA	NA	NA	24.2534	32.6906	20.7255	31.8354	26.578	25.607	11.4066	15.7833	14.3173	25.8898	28.0068	13.8358	1.08177	0.534409	0.0537772	0.00408864
38152	WD40_repeat-like_protein_[Gloeophyllum_trabeum_ATCC_11539]	WD40 repeat protein	NA	NA	DOWN	2.91145	2.50474	3.21708	1.63419	2.25784	2.03318	0.959896	1.31805	0.955511	2.87776	1.97507	1.07782	0.686323	0.374534	0.0187686	0.000285504
38153	glycoside_hydrolase_[Gloeophyllum_trabeum_ATCC_11539]	Chitinase	GH18	NA	NA	58.3097	54.8165	59.0739	47.2771	56.0484	54.5086	53.3316	62.9507	48.9177	57.4	52.6114	55.0667	0.916574	0.959349	0.0132096	0.00532109
38159	amidohydrolase_3,_partial_[Gloeophyllum_trabeum_ATCC_11539]	NA	NA	DOWN	DOWN	29.1409	37.0627	28.2087	9.90656	12.178	17.159	12.1762	8.82444	15.3472	31.4708	13.0812	12.1159	0.415661	0.38499	0.00402294	0.00120433
38162	histone_acetyltransferase_GCN5_[Gloeophyllum_trabeum_ATCC_11539]	Histone acetyltransferase SAGA/ADA, catalytic subunit PCAF/GCN5 and related proteins	NA	NA	NA	9.05467	10.1284	10.1443	9.12259	11.0412	9.76913	11.7901	11.9277	12.1847	9.77577	9.97765	11.9675	1.02065	1.2242	0.0202173	0.00325216
38198	hypothetical_protein_GLOTRDRAFT_38198_[Gloeophyllum_trabeum_ATCC_11539]	NA	NA	NA	NA	21.9711	14.4256	17.9256	11.8358	9.67952	15.1007	31.5946	14.4346	28.4788	18.1074	12.2053	24.836	0.674051	1.37159	0.0605675	0.121158
38208	hypothetical_protein_GLOTRDRAFT_38208_[Gloeophyllum_trabeum_ATCC_11539]	NA	NA	NA	NA	25.2466	21.169	20.087	13.0539	13.9918	15.1334	14.201	18.659	16.438	22.1676	14.0597	16.4326	0.634246	0.741293	0.00706218	0.0123576
38224	hypothetical_protein_GLOTRDRAFT_38224_[Gloeophyllum_trabeum_ATCC_11539]	NA	NA	NA	NA	38.6947	37.1391	35.2506	56.7125	45.8036	48.3835	27.9246	24.4884	24.688	37.0281	50.2999	25.7003	1.35842	0.694075	0.0126099	0.000742976
38235	hypothetical_protein_GLOTRDRAFT_38235,_partial_[Gloeophyllum_trabeum_ATCC_11539]	NA	NA	NA	DOWN	601.285	601.193	655.094	622.219	389.636	402.291	269.242	272.181	304.56	619.191	471.382	281.994	0.761287	0.455424	0.0388602	3.06617e-05
38247	Creatinase/aminopeptidase,_partial_[Gloeophyllum_trabeum_ATCC_11539]	Xaa-Pro aminopeptidase	NA	NA	NA	45.2581	46.7421	50.6524	46.7102	59.1766	65.9732	77.4904	94.613	76.1182	47.5509	57.2867	82.7405	1.20475	1.74004	0.0171649	0.000529312
38254	iron_hydrogenase_[Gloeophyllum_trabeum_ATCC_11539]	Nuclear architecture related protein	NA	NA	NA	6.54612	7.32748	9.19178	14.1727	11.9368	14.8954	11.6182	12.2906	11.7023	7.68846	13.6683	11.8704	1.77777	1.54392	0.00335317	0.00460578
38259	NA	40S ribosomal protein S23	NA	NA	NA	526.515	467.38	540.502	483.471	474.378	408.989	332.259	220.143	301.548	511.466	455.612	284.65	0.890798	0.556537	0.00793614	0.00222468
38263	hypothetical_protein_GLOTRDRAFT_38263,_partial_[Gloeophyllum_trabeum_ATCC_11539]	NA	NA	NA	NA	0	0	0	0	0	0	1.581	0.339027	2.04479	0	0	1.32161	#DIV/0!	#DIV/0!	NA	NA
38325	adenylate_cyclase-like_protein_[Gloeophyllum_trabeum_ATCC_11539]	Serine/threonine phosphatase 2C containing leucine-rich repeats, similar to SCN circadian oscillatory protein (SCOP)	NA	NA	NA	13.5849	14.5525	12.6835	14.6366	18.2655	17.3012	12.039	13.6708	12.4861	13.607	16.7344	12.732	1.22984	0.935695	0.0100702	0.00353276
38328	hypothetical_protein_GLOTRDRAFT_38328,_partial_[Gloeophyllum_trabeum_ATCC_11539]	NA	NA	NA	NA	42.3014	39.885	44.3749	54.865	69.1746	17.6303	47.0225	50.9925	47.9084	42.1871	47.2233	48.6411	1.11938	1.15299	1	0.0112082
38358	hypothetical_protein_GLOTRDRAFT_38358_[Gloeophyllum_trabeum_ATCC_11539]	NA	NA	NA	NA	16.4489	16.466	15.5648	17.2896	17.5889	20.894	32.7877	32.7659	28.9169	16.1599	18.5908	31.4902	1.15043	1.94866	0.0195915	0.000315541
38396	hypothetical_protein_GLOTRDRAFT_38396_[Gloeophyllum_trabeum_ATCC_11539]	Gamma-tubulin complex, DGRIP91/SPC98 component	NA	NA	NA	2.2684	2.36906	2.40542	3.00216	3.39903	3.14474	2.25947	1.86417	2.48558	2.34763	3.18197	2.20307	1.3554	0.938425	0.0100743	0.0076951
38410	topoisomerase_acting_in_meiosis,_partial_[Gloeophyllum_trabeum_ATCC_11539]	Catalytic subunit of the meiotic double strand break transesterase	NA	UP	UP	1.54335	1.77409	2.75325	17.453	19.5153	17.1084	5.98292	4.60603	6.68014	2.02356	18.0256	5.75636	8.90782	2.84466	6.64782e-05	0.00156939
38440	cytochrome_P450_[Gloeophyllum_trabeum_ATCC_11539]	Cytochrome P450 CYP3/CYP5/CYP6/CYP9 subfamilies	NA	DOWN	DOWN	243.695	208.709	202.102	1.76565	3.38465	3.68394	2.26609	2.13122	2.76591	218.169	2.94475	2.38774	0.0134976	0.0109445	2.54538e-05	5.53664e-07
38471	hypothetical_protein_GLOTRDRAFT_38471,_partial_[Gloeophyllum_trabeum_ATCC_11539]	NA	NA	NA	NA	5.44738	8.64965	1.68019	1.18111	6.58682	4.07882	8.25505	11.2094	8.38243	5.25908	3.94892	9.28231	0.750877	1.76501	0.318288	0.11088
38489	MFS_general_substrate_transporter_[Gloeophyllum_trabeum_ATCC_11539]	Predicted transporter (major facilitator superfamily)	NA	DOWN	DOWN	52.3281	42.1884	30.7871	0.585957	0.83823	0.550166	2.04462	0.993708	2.13654	41.7679	0.658117	1.72496	0.0157565	0.0412987	2.01473e-05	5.47281e-05
38504	insert_subdomain_of_RNA_polymerase_alpha_subunit_[Gloeophyllum_trabeum_ATCC_11539]	RNA polymerase II, subunit POLR2C/RPB3	NA	NA	NA	35.5822	40.5298	36.1288	53.361	44.9562	49.7807	59.867	51.987	51.7615	37.4136	49.3659	54.5385	1.31947	1.45772	0.00810478	0.00150195
38533	hypothetical_protein_GLOTRDRAFT_38533_[Gloeophyllum_trabeum_ATCC_11539]	NA	NA	UP	UP	9.13713	9.54916	6.94416	46.2161	53.2426	41.8113	76.6256	28.5938	60.1261	8.54348	47.09	55.1152	5.5118	6.45113	4.7144e-05	0.000983889
38540	hypothetical_protein_GLOTRDRAFT_38540_[Gloeophyllum_trabeum_ATCC_11539]	Uncharacterized conserved protein	NA	NA	NA	22.7718	19.0567	26.9154	14.5332	6.89588	10.6014	32.2484	38.2711	27.1951	22.9146	10.6768	32.5715	0.46594	1.42143	0.0241687	0.0167506
38545	peptidyl-prolyl_cis-trans_isomerase_B_precursor_[Gloeophyllum_trabeum_ATCC_11539]	Peptidyl-prolyl cis-trans isomerase	NA	UP	NA	157.803	158.026	191.643	563.535	389.395	503.071	320.025	295.423	316.084	169.158	485.334	310.511	2.86912	1.83563	0.000410054	0.00036508
38564	HSP20-like_chaperone_[Gloeophyllum_trabeum_ATCC_11539]	Molecular chaperone (small heat-shock protein Hsp26/Hsp42)	NA	NA	DOWN	28.435	28.7239	23.8263	24.652	19.4736	10.2922	13.7927	8.93094	13.5669	26.9951	18.1393	12.0969	0.671948	0.448114	0.117556	0.000936378
38565	S-adenosyl-L-methionine-dependent_methyltransferase_[Gloeophyllum_trabeum_ATCC_11539]	Predicted ribosomal RNA adenine dimethylase	NA	NA	NA	6.50259	6.70403	6.33835	4.386	4.09862	3.83661	4.8924	5.14206	4.82603	6.51499	4.10708	4.9535	0.630405	0.760324	0.00815751	0.00332726
38570	hypothetical_protein_GLOTRDRAFT_38570_[Gloeophyllum_trabeum_ATCC_11539]	Mitochondrial Fe2+ transporter MMT1 and related transporters (cation diffusion facilitator superfamily)	NA	NA	DOWN	22.8972	22.7309	19.1324	13.1141	11.7463	13.9712	9.50397	11.0298	9.30235	21.5868	12.9438	9.94538	0.599618	0.460715	0.00356802	0.000116738
38595	hypothetical_protein_GLOTRDRAFT_38595_[Gloeophyllum_trabeum_ATCC_11539]	Lysophospholipase	NA	DOWN	DOWN	53.1663	44.539	48.4361	19.5019	22.8717	13.081	10.6626	8.91874	10.2519	48.7138	18.4848	9.94442	0.379458	0.20414	0.00178457	5.03957e-06
38599	Phox-like_protein_[Gloeophyllum_trabeum_ATCC_11539]	Sorting nexin SNX11	NA	NA	NA	186.53	181.709	147.573	230.227	234.677	251.831	209.728	247.155	229.664	171.937	238.912	228.849	1.38953	1.331	0.00688165	0.0029778
38618	hypothetical_protein_GLOTRDRAFT_38618_[Gloeophyllum_trabeum_ATCC_11539]	Predicted histone tail methylase containing SET domain	NA	NA	NA	0.884403	0.943416	1.55928	0.0865317	0.475984	0.654399	1.75756	1.56631	2.99501	1.12903	0.405638	2.10629	0.359279	1.86557	0.0694162	0.0302227
38619	NAD_P-binding_protein_[Gloeophyllum_trabeum_ATCC_11539]	NA	NA	NA	NA	30.9549	32.1269	22.4724	36.4453	23.9017	36.094	18.4972	13.2825	18.8715	28.518	32.147	16.8837	1.12725	0.592037	0.142081	0.00575705
38621	Pkinase-domain-containing_protein,_partial_[Gloeophyllum_trabeum_ATCC_11539]	Serine/threonine protein kinase Chk2 and related proteins	NA	NA	DOWN	34.1265	32.9049	32.2629	29.0772	29.3866	25.041	14.9733	16.6056	14.9541	33.0981	27.8349	15.511	0.840982	0.468637	0.0167312	5.06168e-05
38640	arsenical-resistance_protein_ACR3_[Gloeophyllum_trabeum_ATCC_11539]	NA	NA	NA	NA	0.0510585	0.0503274	0.22876	0.1646	0.243103	0	0.144221	0.0319948	0.0624215	0.110049	0.135901	0.0795456	1.23492	0.722822	NA	NA
38655	hypothetical_protein_GLOTRDRAFT_38655_[Gloeophyllum_trabeum_ATCC_11539]	NA	NA	NA	NA	17.6144	17.0874	17.6917	14.8899	14.3707	15.4303	19.8766	17.0679	18.4234	17.4645	14.897	18.4559	0.852984	1.05677	0.0170114	0.00493701
38666	epsilon_subunit_of_F1F0-ATP_synthase_N-terminal_domain-containing_protein_[Gloeophyllum_trabeum_ATCC_11539]	Mitochondrial F1F0-ATP synthase, subunit delta/ATP16	NA	NA	DOWN	195.841	185.824	209.003	180.483	159.154	170.52	94.8684	91.7324	93.5657	196.889	170.052	93.3889	0.863696	0.474322	0.0145429	6.04999e-05
38668	FAD/NAD_P-binding_domain-containing_protein_[Gloeophyllum_trabeum_ATCC_11539]	Kynurenine 3-monooxygenase and related flavoprotein monooxygenases	NA	NA	UP	1.48376	2.01107	1.68984	0.755166	0.751048	1.86729	5.76168	5.03987	5.99342	1.72822	1.1245	5.59832	0.650669	3.23935	0.1616	9.04754e-05
38685	hypothetical_protein_GLOTRDRAFT_38685_[Gloeophyllum_trabeum_ATCC_11539]	NA	NA	DOWN	DOWN	22.9456	25.2869	36.1465	5.67868	6.20652	5.12298	8.61384	9.42433	8.22723	28.1263	5.66939	8.75513	0.201569	0.311279	0.000158559	0.000216175
38729	hypothetical_protein_GLOTRDRAFT_38729_[Gloeophyllum_trabeum_ATCC_11539]	Renal dipeptidase	NA	NA	NA	45.1516	44.614	39.5654	44.3543	45.3903	40.583	23.9018	21.3198	21.7042	43.1103	43.4426	22.3086	1.00771	0.517477	0.0148626	0.000111105
38769	hypothetical_protein_GLOTRDRAFT_38769_[Gloeophyllum_trabeum_ATCC_11539]	U1-like Zn-finger protein	NA	NA	UP	12.0419	14.6753	14.8224	27.6349	19.6726	30.6633	36.0685	48.535	35.745	13.8465	25.9902	40.1162	1.87702	2.8972	0.00324912	0.000121333
38784	amine_oxidase_[Gloeophyllum_trabeum_ATCC_11539]	Flavin-containing amine oxidase	NA	NA	NA	1.216	0.81819	1.099	0.431204	0.948377	0.63622	1.35836	1.34421	1.9311	1.0444	0.671934	1.54456	0.64337	1.4789	0.0694986	0.0177683
38804	peptidase_M22,_glycoprotease_[Gloeophyllum_trabeum_ATCC_11539]	Predicted metalloprotease with chaperone activity (RNAse H/HSP70 fold)	NA	NA	NA	6.54454	6.05658	5.71559	5.68015	6.83192	6.84956	9.34288	8.07524	9.13583	6.10557	6.45388	8.85132	1.05705	1.44971	0.0222346	0.00249023
38812	hypothetical_protein_GLOTRDRAFT_38812_[Gloeophyllum_trabeum_ATCC_11539]	NA	NA	NA	DOWN	1.9756	2.46113	2.51811	0.677567	1.48766	1.00844	0.856502	1.1145	1.0826	2.31828	1.05789	1.01787	0.456326	0.439063	0.0122829	0.000344671
38816	lysyl-tRNA_synthetase_[Gloeophyllum_trabeum_ATCC_11539]	Lysyl-tRNA synthetase (class II)	NA	NA	NA	48.4569	51.5938	59.2505	62.3927	38.3466	50.2615	20.5012	45.2547	22.2958	53.1004	50.3336	29.3506	0.947895	0.552738	0.103445	0.0196469
38821	hypothetical_protein_GLOTRDRAFT_38821,_partial_[Gloeophyllum_trabeum_ATCC_11539]	Transcription factor/CCAAT displacement protein CDP1	NA	NA	UP	23.4382	15.6981	23.278	21.4133	34.4435	40.007	43.4706	52.3503	40.2177	20.8048	31.9546	45.3462	1.53593	2.1796	0.0622633	0.00128192
38828	NAD_P-binding_protein_[Gloeophyllum_trabeum_ATCC_11539]	Dehydrogenases with different specificities (related to short-chain alcohol dehydrogenases)	NA	NA	NA	80.8107	59.1025	91.3828	17.3385	15.8626	46.8679	98.1146	110.849	93.3273	77.0987	26.6896	100.764	0.346175	1.30694	0.0171197	0.0403983
38883	ARM_repeat-containing_protein_[Gloeophyllum_trabeum_ATCC_11539]	Protein kinase	NA	NA	NA	5.33885	5.74806	6.29921	7.25778	7.12946	6.18244	8.54539	9.47431	9.6815	5.79537	6.85656	9.23373	1.18311	1.59329	0.0183606	0.0011714
38885	hypothetical_protein_GLOTRDRAFT_38885,_partial_[Gloeophyllum_trabeum_ATCC_11539]	NA	NA	NA	NA	4.57027	4.80375	1.42203	0	0.52957	1.81708	7.22179	3.49732	7.71991	3.59868	0.782216	6.14634	0.217362	1.70794	0.0471794	0.172708
38919	hypothetical_protein_GLOTRDRAFT_38919_[Gloeophyllum_trabeum_ATCC_11539]	HAT (Half-A-TPR) repeat-containing protein	NA	NA	NA	15.4839	13.1337	14.1459	9.47991	10.0395	8.65257	24.1641	29.8056	24.5938	14.2545	9.39067	26.1879	0.658788	1.83717	0.00963543	0.00036716
38924	hypothetical_protein_GLOTRDRAFT_38924_[Gloeophyllum_trabeum_ATCC_11539]	SNF2 family DNA-dependent ATPase	NA	NA	NA	15.7731	16.8259	16.9847	19.9963	25.5168	26.5059	30.3313	36.3741	30.4889	16.5279	24.0063	32.3981	1.45247	1.96021	0.00404852	0.000132878
38941	hypothetical_protein_GLOTRDRAFT_38941,_partial_[Gloeophyllum_trabeum_ATCC_11539]	Predicted membrane protein	NA	DOWN	DOWN	341.729	362.834	273.961	15.0835	15.4148	14.5577	29.087	27.7897	33.6167	326.175	15.0186	30.1645	0.0460447	0.0924794	9.88745e-06	2.0122e-06
38988	alpha/beta-hydrolase_[Gloeophyllum_trabeum_ATCC_11539]	Arylacetamide deacetylase	NA	UP	NA	28.0143	29.0606	24.3632	95.5381	95.2918	154.521	31.7393	19.326	28.8642	27.1461	115.117	26.6432	4.24066	0.981474	0.000379524	0.270559
38990	hypothetical_protein_GLOTRDRAFT_38990_[Gloeophyllum_trabeum_ATCC_11539]	Uncharacterized conserved protein	NA	NA	NA	3.20742	3.79204	3.87978	5.81414	4.39801	2.45747	3.76454	2.48728	3.82642	3.62641	4.2232	3.35942	1.16457	0.926375	0.339417	0.0292884
39005	cytochrome_P450,_partial_[Gloeophyllum_trabeum_ATCC_11539]	Cytochrome P450 CYP2 subfamily	NA	NA	NA	0	0	0	1.80816	1.40778	1.15843	10.477	7.51344	0.0149502	0	1.45812	6.00178	#DIV/0!	#DIV/0!	NA	NA
39020	NA	NA	NA	UP	UP	2.32107	2.11475	2.5829	4.86243	6.18013	9.211	6.53014	6.17953	6.23176	2.33957	6.75118	6.31381	2.88565	2.6987	0.00196443	0.000380502
39064	kinase-like_protein_[Gloeophyllum_trabeum_ATCC_11539]	Mitogen-activated protein kinase kinase (MAP2K)	NA	NA	NA	60.922	56.1797	54.8438	49.2328	51.6784	50.0437	50.9431	57.7459	46.2321	57.3152	50.3183	51.6404	0.877923	0.90099	0.0149169	0.00576321
39071	ICMT-domain-containing_protein,_partial_[Gloeophyllum_trabeum_ATCC_11539]	Farnesyl cysteine-carboxyl methyltransferase	NA	NA	NA	4.62108	4.25001	4.47851	1.70747	2.08386	3.71955	4.205	4.00336	6.80431	4.44987	2.50363	5.00422	0.562629	1.12458	0.0385351	0.0378177
39079	kinase-like_protein,_partial_[Gloeophyllum_trabeum_ATCC_11539]	Tyrosine kinase specific for activated (GTP-bound) p21cdc42Hs	NA	NA	NA	1.39625	1.36147	1.14121	0.855749	0.951851	0.364813	2.95541	2.09294	2.71119	1.29964	0.724137	2.58651	0.557182	1.99017	0.0834054	0.00733256
39098	hypothetical_protein_GLOTRDRAFT_39098,_partial_[Gloeophyllum_trabeum_ATCC_11539]	NA	NA	DOWN	DOWN	96.7846	88.8727	78.2763	4.39985	9.76671	8.80549	2.11835	1.87998	3.24043	87.9778	7.65735	2.41292	0.0870373	0.0274265	0.000168089	5.34177e-06
39102	acyl-CoA_dehydrogenase_NM_domain-like_protein_[Gloeophyllum_trabeum_ATCC_11539]	Acyl-CoA oxidase	NA	DOWN	DOWN	21.9721	25.0691	26.0071	0.968571	2.10548	2.01227	2.02825	1.30669	2.07758	24.3494	1.69544	1.80417	0.0696295	0.0740951	0.00013675	1.07586e-05
39106	hypothetical_protein_GLOTRDRAFT_39106_[Gloeophyllum_trabeum_ATCC_11539]	Uncharacterized conserved protein	NA	NA	DOWN	3.27631	3.49475	2.66366	1.20531	1.96917	1.83471	1.14662	0.736383	1.45548	3.14491	1.66973	1.11283	0.530931	0.353851	0.0158248	0.00136005
39171	hypothetical_protein_GLOTRDRAFT_39171,_partial_[Gloeophyllum_trabeum_ATCC_11539]	Predicted ATPase	NA	NA	NA	2.03497	2.46767	1.76743	1.7169	1.7659	2.25295	2.27224	2.44771	2.43251	2.09003	1.91192	2.38415	0.914781	1.14073	0.0452804	0.012324
39174	hypothetical_protein_GLOTRDRAFT_39174_[Gloeophyllum_trabeum_ATCC_11539]	Chitinase	NA	NA	NA	15.3445	15.769	17.0392	18.4654	17.9144	14.8756	18.5572	17.4703	16.6354	16.0509	17.0851	17.5543	1.06443	1.09366	0.0203263	0.00343864
39188	kinase-like_protein_[Gloeophyllum_trabeum_ATCC_11539]	Dual-specificity tyrosine-phosphorylation regulated kinase	NA	NA	NA	62.0716	61.3248	54.4405	70.6365	88.009	93.5556	62.4891	69.6871	59.3549	59.279	84.0671	63.8437	1.41816	1.077	0.00559291	0.0037142
39198	hypothetical_protein_GLOTRDRAFT_39198_[Gloeophyllum_trabeum_ATCC_11539]	Gluconate transport-inducing protein	NA	NA	NA	56.5091	61.2507	58.2402	27.0723	38.8197	26.4524	45.6273	39.1307	44.5949	58.6667	30.7815	43.1177	0.524684	0.73496	0.0029881	0.0013614
39199	SET_domain-containing_protein,_partial_[Gloeophyllum_trabeum_ATCC_11539]	Histone H3 (Lys9) methyltransferase SUV39H1/Clr4, required for transcriptional silencing	NA	NA	NA	6.35145	6.40617	5.29237	3.46699	8.28623	10.2493	7.70863	7.44908	7.63245	6.01666	7.33418	7.59672	1.21898	1.26261	0.418295	0.0130553
39201	RabGAP/TBC_[Gloeophyllum_trabeum_ATCC_11539]	Ypt/Rab-specific GTPase-activating protein GYP1	NA	NA	NA	20.1218	21.3857	19.5277	21.2171	25.8618	29.4107	30.7869	31.6938	29.7739	20.3451	25.4965	30.7515	1.2532	1.5115	0.0195175	0.000798765
39219	oligosaccharide_biosynthesis_protein_Alg14_like_protein_[Gloeophyllum_trabeum_ATCC_11539]	Predicted glycosyltransferase	NA	UP	UP	9.67909	7.94453	7.34337	15.5902	20.6034	22.3538	21.2539	15.7405	19.812	8.32233	19.5158	18.9355	2.34499	2.27526	0.0010697	0.00046502
39235	NA	CDP-diacylglycerol synthase	NA	NA	NA	21.734	18.6073	21.2854	17.6378	13.9573	17.3155	19.4647	20.6702	18.5857	20.5422	16.3036	19.5735	0.79366	0.952843	0.0250858	0.00505497
39237	DUF1168-domain-containing_protein_[Gloeophyllum_trabeum_ATCC_11539]	Uncharacterized conserved protein	NA	NA	NA	12.0401	11.8994	16.8808	12.3389	10.4202	14.638	19.8162	22.8706	19.5568	13.6068	12.4657	20.7479	0.916142	1.52482	0.0634151	0.0035722
39242	hypothetical_protein_GLOTRDRAFT_39242,_partial_[Gloeophyllum_trabeum_ATCC_11539]	Transport protein particle (TRAPP) complex subunit	NA	NA	NA	32.1735	31.7077	27.2564	65.4176	51.2769	44.6677	24.7698	23.521	29.5454	30.3792	53.7874	25.9454	1.77053	0.85405	0.00519347	0.00484952
39245	NLI_interacting_factor,_partial_[Gloeophyllum_trabeum_ATCC_11539]	TFIIF-interacting CTD phosphatase, including NLI-interacting factor (involved in RNA polymerase II regulation)	NA	NA	NA	129.828	124.632	103.896	100.845	132.814	137.942	115.971	119.729	114.4	119.452	123.867	116.7	1.03696	0.976961	0.0420253	0.00452451
39246	DUF221-domain-containing_protein,_partial_[Gloeophyllum_trabeum_ATCC_11539]	Uncharacterized conserved protein	NA	NA	NA	2.18768	1.8341	1.82689	1.59798	2.26563	1.97176	2.95093	2.87328	2.95707	1.94955	1.94512	2.92709	0.997727	1.50142	0.0324235	0.00220774
39249	hypothetical_protein_GLOTRDRAFT_39249,_partial_[Gloeophyllum_trabeum_ATCC_11539]	Sister chromatid cohesion complex Cohesin, subunit RAD21/SCC1	NA	NA	NA	12.9604	13.9127	13.2152	15.4202	17.4236	18.7855	15.4217	15.9774	14.9367	13.3628	17.2097	15.4452	1.28789	1.15584	0.00734325	0.00258701
39250	hypothetical_protein_GLOTRDRAFT_39250,_partial_[Gloeophyllum_trabeum_ATCC_11539]	NA	NA	NA	NA	1.87476	3.8035	5.31213	17.5538	8.17358	8.56108	14.9532	12.9403	18.4056	3.66346	11.4295	15.433	3.11986	4.21268	0.0926429	0.0174638
39255	dihydroxy-acid_dehydratase_[Gloeophyllum_trabeum_ATCC_11539]	Dihydroxy-acid dehydratase	NA	NA	NA	0.0746205	0.123444	0.0956305	0.078912	0.204487	0.103849	0.0716844	0.032099	0.093611	0.0978985	0.129083	0.0657982	1.31854	0.672106	0.151484	0.0905632
39262	hypothetical_protein_GLOTRDRAFT_39262_[Gloeophyllum_trabeum_ATCC_11539]	Predicted ATPase	NA	NA	NA	1.2077	1.37518	0.958496	1.04729	1.15607	1.27894	1.6298	1.61679	1.22016	1.18046	1.16077	1.48891	0.983319	1.2613	0.0506903	0.0228735
39275	hypothetical_protein_GLOTRDRAFT_39275_[Gloeophyllum_trabeum_ATCC_11539]	NA	NA	NA	NA	0.15796	0.0517727	0.315383	0.119529	0.330795	0.0779742	0.4286	0.304965	0.469683	0.175039	0.176099	0.401083	1.00606	2.2914	NA	0.0625185
39303	hypothetical_protein_GLOTRDRAFT_39303,_partial_[Gloeophyllum_trabeum_ATCC_11539]	NA	NA	NA	NA	1.06888	1.55431	2.97927	1.21096	1.3453	1.16226	1.74622	1.55339	1.19021	1.86749	1.23951	1.49661	0.663729	0.8014	NA	0.110837
39312	prokaryotic_type_I_DNA_topoisomerase_[Gloeophyllum_trabeum_ATCC_11539]	DNA topoisomerase III alpha	NA	NA	NA	2.01751	1.51439	1.98354	1.14059	1.5509	1.21664	1.81685	0.876399	1.73446	1.83848	1.30271	1.4759	0.708581	0.802785	0.0336341	0.203596
39318	hypothetical_protein_GLOTRDRAFT_39318_[Gloeophyllum_trabeum_ATCC_11539]	FOG: Zn-finger	NA	NA	NA	25.3822	25.2835	28.9381	23.2687	22.6415	46.116	18.5803	21.4011	19.9751	26.5346	30.6754	19.9855	1.15605	0.753186	0.758023	0.00196709
39319	proline_permease_[Gloeophyllum_trabeum_ATCC_11539]	Amino acid transporters	NA	NA	NA	0.173158	0.0857236	0.152615	0.0630303	0.38612	0.124757	0.104861	0.254771	0.0544849	0.137166	0.191302	0.138039	1.39468	1.00637	0.244562	0.17253
39327	Rcd1-like_protein_[Gloeophyllum_trabeum_ATCC_11539]	Protein involved in cell differentiation/sexual development	NA	NA	NA	40.1698	37.6553	35.0052	31.024	33.1634	47.0858	26.4181	33.6344	30.1219	37.6101	37.091	30.0581	0.986199	0.799203	0.13967	0.00489836
39332	hypothetical_protein_GLOTRDRAFT_39332_[Gloeophyllum_trabeum_ATCC_11539]	Putative N2,N2-dimethylguanosine tRNA methyltransferase	NA	NA	NA	4.43662	5.30187	4.62133	2.72004	2.80163	3.35401	5.19709	4.78674	4.90913	4.78661	2.95856	4.96432	0.618092	1.03713	0.0108507	0.00600008
39335	NAD_P-binding_protein_[Gloeophyllum_trabeum_ATCC_11539]	Dehydrogenases with different specificities (related to short-chain alcohol dehydrogenases)	NA	DOWN	NA	20.4043	20.2713	19.776	9.70305	9.19056	10.1615	18.3295	17.5943	20.3971	20.1505	9.68502	18.7736	0.480633	0.931669	0.000650968	0.00379417
39351	hypothetical_protein_GLOTRDRAFT_39351,_partial_[Gloeophyllum_trabeum_ATCC_11539]	NA	NA	NA	NA	0.781581	1.21976	0.673983	0.703189	1.9426	1.5903	0.347513	0.612387	2.70982	0.891774	1.41203	1.22324	1.58339	1.37169	0.135485	0.608485
39358	ribosomal_protein_L37ae,_partial_[Gloeophyllum_trabeum_ATCC_11539]	60S ribosomal protein L37	NA	DOWN	DOWN	833.845	809.591	933.52	378.374	404.225	253.199	177.079	89.9927	157.079	858.985	345.266	141.384	0.401946	0.164594	0.00116321	0.000164638
39365	hypothetical_protein_GLOTRDRAFT_39365_[Gloeophyllum_trabeum_ATCC_11539]	Ras-related small GTPase, Rho type	NA	NA	NA	20.8521	14.7765	19.1595	9.28355	8.49812	10.0475	11.6858	12.5876	11.7862	18.2627	9.27639	12.0199	0.507941	0.658163	0.00489899	0.00413751
39370	hypothetical_protein_GLOTRDRAFT_39370_[Gloeophyllum_trabeum_ATCC_11539]	NA	NA	UP	NA	2.05595	2.1353	1.27505	5.93516	14.0314	5.62695	4.66109	2.33636	3.68963	1.8221	8.53116	3.56236	4.68204	1.95508	0.00410481	0.0249449
39401	hypothetical_protein_GLOTRDRAFT_39401_[Gloeophyllum_trabeum_ATCC_11539]	NA	NA	NA	NA	6.39131	5.02256	5.3051	2.44012	5.7585	2.71952	5.53248	4.71534	6.40329	5.57299	3.63938	5.55037	0.653039	0.995941	0.082838	0.022095
39408	alcohol_dehydogenase_[Gloeophyllum_trabeum_ATCC_11539]	Alcohol dehydrogenase, class V	NA	DOWN	DOWN	17.5718	13.95	9.72101	0.502887	0.886976	0.608023	1.15759	1.42485	1.05563	13.7476	0.665962	1.21269	0.048442	0.0882109	8.0965e-05	3.85388e-05
39410	winged_helix_DNA-binding_domain-containing_protein_[Gloeophyllum_trabeum_ATCC_11539]	Heat shock transcription factor	NA	NA	NA	13.6724	13.7016	11.028	24.2752	21.959	25.4635	12.2154	15.4951	13.5912	12.8007	23.8992	13.7673	1.86703	1.07551	0.00085113	0.0132632
39420	hypothetical_protein_GLOTRDRAFT_39420_[Gloeophyllum_trabeum_ATCC_11539]	NA	NA	UP	NA	1.71164	0	1.41811	72.5396	108.262	114.152	11.7059	1.13043	7.18505	1.04325	98.3177	6.67381	94.2417	6.39712	0.00023591	NA
39437	zf-UBP-domain-containing_protein,_partial_[Gloeophyllum_trabeum_ATCC_11539]	Cytoplasmic Zn-finger protein BRAP2 (BRCA1 associated protein)	NA	NA	NA	16.1537	16.6497	17.3535	11.2627	11.4612	13.3523	13.251	17.0624	13.116	16.719	12.0254	14.4765	0.719268	0.865871	0.0119186	0.0137088
39440	hypothetical_protein_GLOTRDRAFT_39440,_partial_[Gloeophyllum_trabeum_ATCC_11539]	Thyroid hormone receptor-associated protein complex, subunit TRAP230	NA	NA	NA	9.74866	9.85764	11.5335	8.64405	9.02674	8.61565	12.8734	18.7521	13.7926	10.3799	8.76215	15.1394	0.844142	1.45852	0.018417	0.0131279
39450	laminarinase_[Gloeophyllum_trabeum_ATCC_11539]	NA	GH16	NA	NA	0.299038	0.475195	0.600401	0.26317	0.871747	0.335704	0.966415	0.580301	1.55664	0.458211	0.490207	1.03445	1.06983	2.25758	0.208648	0.0385938
39501	3-dehydroquinate_synthase_[Gloeophyllum_trabeum_ATCC_11539]	Pentafunctional AROM protein	NA	NA	UP	3.66585	2.96737	3.33806	3.90693	3.40687	3.56324	7.72582	9.00395	7.08855	3.32376	3.62568	7.93944	1.09084	2.38869	0.0262552	0.000266714
39548	hypothetical_protein_GLOTRDRAFT_39548_[Gloeophyllum_trabeum_ATCC_11539]	Vesicle coat complex COPI, epsilon subunit	NA	NA	NA	33.8605	31.8658	29.9694	34.0907	32.431	36.1275	30.9094	36.8629	33.6803	31.8986	34.2164	33.8175	1.07266	1.06016	0.0171131	0.00578983
39559	cyclophilin-like_protein_[Gloeophyllum_trabeum_ATCC_11539]	Peptidyl-prolyl cis-trans isomerase	NA	NA	NA	19.7596	17.7232	18.254	16.0025	13.5404	12.1826	16.9804	21.7884	13.4532	18.5789	13.9085	17.4073	0.748616	0.936939	0.0195915	0.0464458
39573	histone_H3_[Gloeophyllum_trabeum_ATCC_11539]	Histones H3 and H4	NA	NA	NA	514.055	485.138	414.507	672.499	487.646	460.965	393.239	430.313	434.488	471.233	540.37	419.347	1.14671	0.889892	0.0253954	0.0014881
39583	hypothetical_protein_GLOTRDRAFT_39583_[Gloeophyllum_trabeum_ATCC_11539]	C-type lectin	NA	NA	NA	14.8718	18.7115	16.568	6.58643	11.3915	11.073	9.70078	12.495	10.3407	16.7171	9.68364	10.8455	0.579266	0.648768	0.0273021	0.00307455
39589	hypothetical_protein_GLOTRDRAFT_39589_[Gloeophyllum_trabeum_ATCC_11539]	RNA:NAD 2'-phosphotransferase TPT1	NA	DOWN	DOWN	18.8939	19.2241	16.7946	10.2347	8.73328	8.14411	6.39707	7.11536	7.25357	18.3042	9.03737	6.922	0.493733	0.378165	0.00215432	6.02824e-05
39600	hypothetical_protein_GLOTRDRAFT_39600,_partial_[Gloeophyllum_trabeum_ATCC_11539]	NA	NA	NA	NA	0	0	0.189118	0	0.342175	0	0	0	0	0.0630394	0.114058	0	1.80932	0	NA	NA
39602	glycoside_hydrolase_[Gloeophyllum_trabeum_ATCC_11539]	NA	GH71	UP	UP	5.40766	4.43373	5.76334	110.173	83.9603	88.8977	118.82	75.6793	113.766	5.20158	94.3435	102.755	18.1375	19.7546	1.0977e-05	8.81501e-06
39606	gamma-glutamyl_phosphate_reductase_[Gloeophyllum_trabeum_ATCC_11539]	Gamma-glutamyl phosphate reductase	NA	NA	NA	14.9383	15.0671	18.1877	26.7383	23.0543	22.855	11.5548	17.2087	14.1958	16.0644	24.2159	14.3197	1.50743	0.891397	0.00324886	0.0971842
39622	hypothetical_protein_GLOTRDRAFT_39622,_partial_[Gloeophyllum_trabeum_ATCC_11539]	NA	NA	NA	NA	7.50995	8.30297	8.45915	11.9916	9.91244	11.6723	10.4165	12.8651	9.12564	8.09069	11.1921	10.8024	1.38333	1.33517	0.0089959	0.0257337
39633	hypothetical_protein_GLOTRDRAFT_39633,_partial_[Gloeophyllum_trabeum_ATCC_11539]	C3H1-type Zn-finger protein	NA	NA	NA	29.2929	31.1964	33.4487	32.0625	25.4347	27.1483	30.5293	31.0256	35.2288	31.3127	28.2152	32.2612	0.901078	1.03029	0.0264746	0.00553381
39654	hypothetical_protein_GLOTRDRAFT_39654_[Gloeophyllum_trabeum_ATCC_11539]	Predicted histone tail methylase containing SET domain	NA	NA	NA	1.6294	1.05031	4.49912	4.17651	0.405372	1.73188	5.98533	8.33986	5.68784	2.39294	2.10459	6.67101	0.879498	2.78779	1	0.0234312
39658	hypothetical_protein_GLOTRDRAFT_39658_[Gloeophyllum_trabeum_ATCC_11539]	NA	NA	UP	UP	93.2407	106.374	69.5785	204.121	235.705	206.457	191.946	255.338	195.554	89.7311	215.428	214.279	2.40081	2.38802	0.000608107	0.000957156
39697	hypothetical_protein_GLOTRDRAFT_39697,_partial_[Gloeophyllum_trabeum_ATCC_11539]	NA	NA	NA	NA	3.08368	3.48163	2.63057	4.44959	2.77183	3.45435	4.88033	4.85845	4.96698	3.06529	3.55859	4.90192	1.16093	1.59917	0.0568578	0.00333539
39720	dynein_light_chain_protein,_type_1_[Gloeophyllum_trabeum_ATCC_11539]	Dynein light chain type 1	NA	NA	NA	357.302	270.519	268.725	283.299	241.407	246.375	185.837	194.134	180.047	298.848	257.027	186.673	0.860059	0.62464	0.0247612	0.000668971
39733	hypothetical_protein_GLOTRDRAFT_39733_[Gloeophyllum_trabeum_ATCC_11539]	Peroxisomal NUDIX hydrolase	NA	NA	NA	6.10397	5.38395	6.70351	5.17844	3.95787	2.31318	4.80854	4.25282	4.13024	6.06381	3.81649	4.3972	0.629389	0.725155	0.0830247	0.00514841
39749	hypothetical_protein_GLOTRDRAFT_39749_[Gloeophyllum_trabeum_ATCC_11539]	NA	NA	DOWN	NA	13.2837	8.08195	3.50044	1.06695	2.03657	0.887244	3.03264	1.94587	2.84597	8.28868	1.33025	2.60816	0.16049	0.314665	0.00863783	0.0210073
39779	hypothetical_protein_GLOTRDRAFT_39779_[Gloeophyllum_trabeum_ATCC_11539]	NA	NA	DOWN	DOWN	93.9584	130.494	168.965	17.6699	23.7256	29.6813	24.3045	25.408	26.4775	131.139	23.6923	25.3967	0.180665	0.193662	0.000609318	0.000102834
39785	hypothetical_protein_GLOTRDRAFT_39785,_partial_[Gloeophyllum_trabeum_ATCC_11539]	NA	NA	DOWN	DOWN	14.0957	12.8053	8.68544	0	0.176478	0	0.323284	0	0.377676	11.8621	0.0588261	0.233653	0.00495915	0.0196974	0.000142898	0.00083572
39786	hypothetical_protein_GLOTRDRAFT_39786_[Gloeophyllum_trabeum_ATCC_11539]	Bifunctional GTP cyclohydrolase II/3,4-dihydroxy-2butanone-4-phosphate synthase	NA	NA	NA	40.7522	41.8531	56.3213	41.2012	41.6418	51.6072	41.2887	37.5403	38.9322	46.3089	44.8168	39.2537	0.967779	0.84765	0.085376	0.024456
39789	subtilisin-like_protein_[Gloeophyllum_trabeum_ATCC_11539]	NA	NA	DOWN	DOWN	23.7206	19.0342	18.2271	6.77312	8.38631	4.25853	7.18189	6.30914	6.39678	20.3273	6.47265	6.62927	0.318422	0.326126	0.0019432	3.68273e-05
39791	glycoside_hydrolase_[Gloeophyllum_trabeum_ATCC_11539]	NA	GH5_50	NA	NA	4.51141	4.7787	4.68199	5.22392	2.47239	1.45662	8.17838	7.26894	6.74023	4.65736	3.05098	7.39585	0.655087	1.58799	0.17008	0.00162451
39802	WD40_repeat-like_protein_[Gloeophyllum_trabeum_ATCC_11539]	WD40 repeat-containing protein	NA	NA	NA	7.09549	8.45638	7.92244	13.8269	13.9576	11.3205	11.0753	11.4163	10.9162	7.82477	13.035	11.1359	1.66586	1.42316	0.00245501	0.002523
39806	hypothetical_protein_GLOTRDRAFT_39806_[Gloeophyllum_trabeum_ATCC_11539]	NA	NA	NA	NA	2.59943	0	1.81159	0	0	0	9.56362	6.79154	8.12599	1.47034	0	8.16038	0	5.55	NA	0.0263441
39839	DNA_ligase/mRNA_capping_enzyme,_partial_[Gloeophyllum_trabeum_ATCC_11539]	ATP-dependent DNA ligase III	NA	DOWN	NA	9.37504	8.76743	8.04724	2.77137	2.56572	3.44963	6.62453	7.81507	6.64402	8.7299	2.92891	7.02787	0.335503	0.805034	0.000255506	0.00523782
39841	WD40_repeat-like_protein_[Gloeophyllum_trabeum_ATCC_11539]	Cytoplasmic dynein intermediate chain	NA	NA	NA	13.5966	16.7155	16.2333	23.5067	24.2073	19.5474	21.3849	23.8241	21.8486	15.5151	22.4205	22.3525	1.44507	1.44069	0.00461287	0.00184963
39851	hypothetical_protein_GLOTRDRAFT_39851_[Gloeophyllum_trabeum_ATCC_11539]	NA	NA	NA	NA	31.0766	31.4302	28.2611	35.0702	39.9404	43.4918	25.8839	31.0184	28.3024	30.256	39.5008	28.4016	1.30555	0.93871	0.0155667	0.00476288
39870	Cl-channel_protein_[Gloeophyllum_trabeum_ATCC_11539]	Cl- channel CLC-3 and related proteins (CLC superfamily)	NA	NA	NA	5.25874	5.44261	5.54853	3.9925	3.80335	4.48231	6.24002	5.34514	6.24552	5.41663	4.09272	5.94356	0.755585	1.09728	0.0153964	0.00483442
39873	P-loop_containing_nucleoside_triphosphate_hydrolase_protein_[Gloeophyllum_trabeum_ATCC_11539]	AAA+-type ATPase	NA	NA	NA	88.7911	97.3672	90.4073	36.6883	61.6289	134.327	49.1677	75.3703	53.7049	92.1885	77.5481	59.4143	0.841191	0.644487	0.624593	0.00720582
39922	phytase_[Gloeophyllum_trabeum_ATCC_11539]	Multiple inositol polyphosphate phosphatase	NA	NA	NA	29.4171	26.5925	26.7376	26.6996	27.3365	39.2359	26.5657	31.4989	25.6446	27.5824	31.0906	27.9031	1.12719	1.01163	0.0539288	0.00674165
39950	sphingosine_hydroxylase_[Gloeophyllum_trabeum_ATCC_11539]	Sphingolipid hydroxylase	NA	NA	NA	29.8328	31.9169	36.0989	19.6176	18.1044	27.5045	23.0167	29.0234	23.7817	32.6162	21.7421	25.274	0.666605	0.77489	0.0346459	0.00830642
39986	MFS_monosaccharide_transporter_[Gloeophyllum_trabeum_ATCC_11539]	Predicted transporter (major facilitator superfamily)	NA	NA	NA	0	0	0	0	0	0	0	0	0	0	0	0	#DIV/0!	#DIV/0!	NA	NA
39993	concanavalin_A-like_lectin/glucanase_[Gloeophyllum_trabeum_ATCC_11539]	NA	GH16	NA	NA	0.984512	1.49137	1.38575	0	0.235194	0.185966	0.893464	0.967124	0.944827	1.28721	0.140387	0.935138	0.109063	0.726485	0.0122889	0.0239675
40012	hypothetical_protein_GLOTRDRAFT_40012,_partial_[Gloeophyllum_trabeum_ATCC_11539]	NA	NA	DOWN	DOWN	5.44146	4.68731	4.55635	1.6681	2.71798	1.179	2.20614	1.04376	2.22422	4.89504	1.85503	1.8247	0.378961	0.372766	0.00677814	0.00351955
40068	hypothetical_protein_GLOTRDRAFT_40068_[Gloeophyllum_trabeum_ATCC_11539]	NA	NA	NA	NA	14.329	14.2849	13.5712	12.2972	17.6414	15.0906	10.7539	7.48013	10.3029	14.0617	15.0098	9.51231	1.06742	0.67647	0.0310869	0.00530391
40071	S-adenosyl-L-methionine-dependent_methyltransferase_[Gloeophyllum_trabeum_ATCC_11539]	Methylase	NA	NA	UP	12.1216	13.0983	14.7888	14.8813	14.3989	16.6914	40.6711	33.0608	36.0038	13.3362	15.3239	36.5786	1.14904	2.7428	0.0177713	4.7553e-05
40078	thymidylate_kinase_[Gloeophyllum_trabeum_ATCC_11539]	Thymidylate kinase/adenylate kinase	NA	NA	NA	8.74642	9.04902	7.89641	6.62917	7.52651	5.44823	10.7012	7.80228	11.8905	8.56395	6.53464	10.1313	0.76304	1.18302	0.0248488	0.0269019
40080	FAD/NAD_P-binding_domain-containing_protein,_partial_[Gloeophyllum_trabeum_ATCC_11539]	Kynurenine 3-monooxygenase and related flavoprotein monooxygenases	NA	NA	UP	1.81543	1.95023	2.04176	5.91598	4.16216	2.56268	11.148	8.11655	8.51383	1.9358	4.21361	9.25945	2.17667	4.78326	0.0157724	2.60846e-05
40087	hypothetical_protein_GLOTRDRAFT_40087_[Gloeophyllum_trabeum_ATCC_11539]	Serine/threonine kinase TIP30/CC3	NA	NA	NA	43.8068	43.6716	46.1772	63.5699	45.0503	110.267	59.3782	50.2979	49.0052	44.5519	72.9624	52.8938	1.6377	1.18724	0.120567	0.0052132
40091	YjgF-like_protein,_partial_[Gloeophyllum_trabeum_ATCC_11539]	Putative translation initiation inhibitor UK114/IBM1	NA	NA	DOWN	93.9219	96.2614	84.8257	69.7812	72.1221	35.7328	55.0685	34.4643	49.2453	91.6697	59.212	46.2594	0.645928	0.504631	0.0433643	0.00130386
40128	histone_H4_[Coprinopsis_cinerea_okayama7	Histone H4	NA	DOWN	DOWN	166.382	149.423	154.58	30.5746	24.0289	43.673	22.3347	37.053	24.0119	156.795	32.7588	27.7998	0.208928	0.177301	0.00032535	5.64598e-05
40130	WD40_repeat-like_protein_[Gloeophyllum_trabeum_ATCC_11539]	WD40-repeat-containing subunit of the 18S rRNA processing complex	NA	DOWN	DOWN	231.284	239.575	197.185	9.37364	15.5103	9.8929	1.85229	2.11256	2.22773	222.681	11.5923	2.06419	0.0520577	0.00926972	2.90459e-05	5.37108e-07
40138	hypothetical_protein_GLOTRDRAFT_40138_[Gloeophyllum_trabeum_ATCC_11539]	Predicted membrane protein	NA	NA	NA	59.8855	56.1025	48.6073	28.6841	46.7341	48.4766	62.4309	70.8147	61.3803	54.8651	41.2983	64.8753	0.752724	1.18245	0.0652406	0.00536476
40143	FAD/NAD_P-binding_domain-containing_protein_[Gloeophyllum_trabeum_ATCC_11539]	Kynurenine 3-monooxygenase and related flavoprotein monooxygenases	NA	NA	NA	0.728845	0.721651	0.843737	0.0848982	0.47122	0.333094	0.980142	0.81753	1.09513	0.764744	0.296404	0.964268	0.387586	1.2609	0.0441775	0.0207267
40147	oxidoreductase_[Gloeophyllum_trabeum_ATCC_11539]	Dehydrogenases with different specificities (related to short-chain alcohol dehydrogenases)	NA	NA	UP	14.0793	9.91553	13.9818	27.2441	15.7751	49.5038	37.4927	38.8645	37.5873	12.6588	30.841	37.9815	2.43632	3.00039	0.0397317	0.000115308
40178	hypothetical_protein_GLOTRDRAFT_40178,_partial_[Gloeophyllum_trabeum_ATCC_11539]	FOG: Zn-finger	NA	UP	UP	41.2365	38.4251	28.0774	276.09	311.924	479.723	148.638	195.988	127.457	35.913	355.913	157.361	9.91042	4.38172	0.000104915	0.000150911
40182	hypothetical_protein_GLOTRDRAFT_40182,_partial_[Gloeophyllum_trabeum_ATCC_11539]	NA	NA	NA	NA	12.9426	14.1676	14.8006	22.6935	21.6538	29.0742	18.4805	24.6303	17.5294	13.9702	24.4738	20.2134	1.75185	1.44689	0.00159808	0.0136106
40207	methionine_sulfoxide_reductase_B_[Gloeophyllum_trabeum_ATCC_11539]	Predicted pilin-like transcription factor	NA	NA	DOWN	60.4037	72.9129	62.5146	67.6757	53.5919	33.3227	34.7936	19.2436	34.8595	65.2771	51.5301	29.6322	0.789406	0.453945	0.475852	0.0043812
40233	alpha/beta-hydrolase_[Gloeophyllum_trabeum_ATCC_11539]	Predicted lipase	NA	UP	NA	39.0196	38.5519	43.5746	83.7802	83.1836	103.271	74.7298	63.4886	75.0628	40.382	90.0784	71.0937	2.23066	1.76053	0.000270496	0.000303216
40249	hypothetical_protein_GLOTRDRAFT_40249,_partial_[Gloeophyllum_trabeum_ATCC_11539]	NA	NA	NA	NA	3.38433	2.14334	3.0096	1.49699	2.63846	2.13342	3.79577	4.3654	3.9495	2.84576	2.08962	4.03689	0.734293	1.41857	0.0777611	0.0165796
40296	hypothetical_protein_GLOTRDRAFT_40296_[Gloeophyllum_trabeum_ATCC_11539]	NA	NA	NA	NA	0	0	0	0	0	0	0	0	0	0	0	0	#DIV/0!	#DIV/0!	NA	NA
40301	DUF676-domain-containing_protein_[Gloeophyllum_trabeum_ATCC_11539]	Predicted alpha/beta hydrolase	NA	NA	NA	36.0823	33.4525	32.4047	15.7739	17.721	23.7849	18.017	23.493	20.0966	33.9798	19.0933	20.5355	0.5619	0.604345	0.00506274	0.000970632
40318	FAD/NAD_P-binding_domain-containing_protein_[Gloeophyllum_trabeum_ATCC_11539]	NA	NA	NA	NA	11.7067	11.6358	10.1568	6.22842	8.99901	11.7067	8.69328	11.5008	11.7151	11.1664	8.97804	10.6364	0.804021	0.952534	0.26173	0.0289849
40323	hypothetical_protein_GLOTRDRAFT_40323_[Gloeophyllum_trabeum_ATCC_11539]	NA	NA	NA	NA	65.5032	67.8044	73.6338	106.868	63.9443	72.8435	97.9372	92.8821	94.7637	68.9804	81.2187	95.1943	1.17742	1.38002	0.209879	0.0034439
40336	hypothetical_protein_GLOTRDRAFT_40336_[Gloeophyllum_trabeum_ATCC_11539]	NA	NA	NA	NA	107.943	103.176	107.795	115.887	106.931	131.006	89.8563	108.256	96.9961	106.305	117.941	98.3696	1.10947	0.925356	0.0208607	0.00470608
40340	hypothetical_protein_GLOTRDRAFT_40340_[Gloeophyllum_trabeum_ATCC_11539]	NA	NA	NA	NA	5.79252	4.73327	4.88274	2.36521	8.74556	0.33676	21.0971	2.09682	13.1218	5.13617	3.81584	12.1053	0.742935	2.35686	0.320963	0.599099
40361	hypothetical_protein_GLOTRDRAFT_40361,_partial_[Gloeophyllum_trabeum_ATCC_11539]	NA	NA	NA	NA	0	0	0	0	0	0	0	0	0	0	0	0	#DIV/0!	#DIV/0!	NA	NA
40372	cysteine_proteinase,_partial_[Gloeophyllum_trabeum_ATCC_11539]	Cytosolic Ca2+-dependent cysteine protease (calpain), large subunit (EF-Hand protein superfamily)	NA	NA	DOWN	56.4129	61.6733	32.229	23.8693	41.3286	19.7461	12.6643	9.17198	11.2963	50.1051	28.3147	11.0442	0.565106	0.220421	0.113069	0.000550157
40380	hypothetical_protein_GLOTRDRAFT_40380,_partial_[Gloeophyllum_trabeum_ATCC_11539]	NA	NA	NA	NA	0	0	0	0	0	0	0	0	0	0	0	0	#DIV/0!	#DIV/0!	NA	NA
40403	hypothetical_protein_GLOTRDRAFT_40403_[Gloeophyllum_trabeum_ATCC_11539]	Signal transducing adaptor protein STAM/STAM2	NA	NA	NA	22.3967	23.0671	22.9025	29.1772	24.8322	29.9628	17.154	21.267	17.1598	22.7888	27.9907	18.5269	1.22827	0.812986	0.0115239	0.00533919
40434	endo-1,6-alpha-mannosidase_[Gloeophyllum_trabeum_ATCC_11539]	NA	GH76	NA	NA	12.113	11.8894	10.7417	16.0132	11.4707	4.96889	19.041	10.4489	16.8107	11.5814	10.8176	15.4335	0.934054	1.33262	1	0.169889
40456	hypothetical_protein_GLOTRDRAFT_40456_[Gloeophyllum_trabeum_ATCC_11539]	Uncharacterized conserved protein	NA	NA	DOWN	12.7074	13.1696	27.4268	8.79469	6.25483	8.18303	7.03719	7.27425	7.69499	17.7679	7.74418	7.33548	0.435851	0.412849	0.0286543	0.00853706
40461	Aldo/keto_reductase_[Gloeophyllum_trabeum_ATCC_11539]	Aldo/keto reductase family proteins	NA	NA	NA	10.2573	6.94156	4.92014	3.14892	5.14493	1.44258	4.54411	4.13047	3.16955	7.37299	3.24548	3.94804	0.440185	0.535474	0.0606251	0.0212787
40476	acid_protease_[Gloeophyllum_trabeum_ATCC_11539]	Aspartyl protease	NA	NA	UP	0.83548	1.04789	0.910259	1.16679	1.27308	2.57245	2.06248	2.03552	1.73832	0.931211	1.67077	1.94544	1.79419	2.08915	0.0523309	0.00255432
40487	DUF1753-domain-containing_protein_[Gloeophyllum_trabeum_ATCC_11539]	NA	NA	NA	NA	37.4327	34.6386	40.0529	77.5999	59.1305	62.3139	55.2844	48.6294	51.6499	37.3747	66.3481	51.8545	1.77521	1.38742	0.00237974	0.00266384
40492	MFS_general_substrate_transporter_[Gloeophyllum_trabeum_ATCC_11539]	Synaptic vesicle transporter SV2 (major facilitator superfamily)	NA	DOWN	DOWN	9.24059	9.06095	8.41177	1.11622	1.23304	1.57822	3.62274	3.88176	3.25668	8.90444	1.30916	3.58706	0.147023	0.40284	5.5284e-05	6.02844e-05
40495	hypothetical_protein_GLOTRDRAFT_40495_[Gloeophyllum_trabeum_ATCC_11539]	FOG: Zn-finger	NA	DOWN	DOWN	8.38328	11.3482	12.1516	2.92914	2.82132	3.61517	2.3779	2.24439	1.80379	10.6277	3.12188	2.14203	0.293748	0.201551	0.000361363	5.51382e-05
40506	phosphatidic_acid_phosphatase,_partial_[Gloeophyllum_trabeum_ATCC_11539]	Lipid phosphate phosphatase and related enzymes of the PAP2 family	NA	NA	NA	21.2511	23.5331	22.6911	15.7113	12.6147	14.0402	15.3985	13.3934	14.9373	22.4918	14.122	14.5764	0.627876	0.648077	0.00878589	0.00147483
40518	hypothetical_protein_GLOTRDRAFT_40518_[Gloeophyllum_trabeum_ATCC_11539]	NA	NA	NA	NA	1.54739	1.25358	0.413609	0.146988	0.491331	0.381106	0.600339	0.448978	1.30818	1.07153	0.339808	0.785832	0.317125	0.733375	NA	0.192962
40536	hypothetical_protein_GLOTRDRAFT_40536_[Gloeophyllum_trabeum_ATCC_11539]	NA	NA	NA	NA	42.6692	41.8656	27.6487	30.6826	16.7859	9.52301	27.0889	28.8821	28.4853	37.3945	18.9972	28.1521	0.508021	0.75284	0.0391833	0.0116054
40540	hypothetical_protein_GLOTRDRAFT_40540,_partial_[Gloeophyllum_trabeum_ATCC_11539]	NA	NA	NA	NA	0	0	0	0	0	0	0	0	0	0	0	0	#DIV/0!	#DIV/0!	NA	NA
40546	hypothetical_protein_GLOTRDRAFT_40546_[Gloeophyllum_trabeum_ATCC_11539]	Monooxygenase involved in coenzyme Q (ubiquinone) biosynthesis	NA	UP	UP	4.51781	4.85417	4.39217	57.4656	55.6387	85.883	50.5801	87.7561	54.8584	4.58805	66.3291	64.3982	14.4569	14.0361	2.43924e-05	2.09208e-05
40572	H2A_NEUCR_histone_H2A,_partial_[Gloeophyllum_trabeum_ATCC_11539]	Histone 2A	NA	DOWN	DOWN	35.1062	28.4592	40.3077	8.67764	9.34256	5.88741	7.70524	9.01416	9.87695	34.6244	7.9692	8.86545	0.230162	0.256046	0.000387282	7.01463e-05
40588	acyltransferase_ChoActase/COT/CPT_[Gloeophyllum_trabeum_ATCC_11539]	Carnitine O-acyltransferase CRAT	NA	NA	NA	25.6096	23.0558	25.0904	18.678	24.3928	22.7849	20.4659	18.0815	19.5825	24.5853	21.9519	19.3766	0.892888	0.788141	0.0231042	0.001741
40627	TPR-like_protein,_partial_[Gloeophyllum_trabeum_ATCC_11539]	O-linked N-acetylglucosamine transferase OGT	NA	DOWN	NA	16.5971	14.9983	16.679	7.54028	7.91898	4.85563	11.531	6.78003	12.5514	16.0915	6.77163	10.2875	0.420821	0.639313	0.00253281	0.021305
40647	DNA_polymerase_alpha_catalytic_subunit_[Gloeophyllum_trabeum_ATCC_11539]	DNA polymerase alpha, catalytic subunit	NA	DOWN	DOWN	2.71651	2.53044	3.06637	1.2615	1.52913	1.31247	1.00911	0.834955	0.940458	2.7711	1.3677	0.928176	0.493558	0.334948	0.00153012	4.58937e-05
40658	transcription_initiation_factor_IID,_TAF10_subunit_[Gloeophyllum_trabeum_ATCC_11539]	Transcription initiation factor TFIID, subunit TAF10 (also component of histone acetyltransferase SAGA)	NA	NA	NA	41.7771	36.9212	35.5965	33.929	22.4201	32.4847	38.4667	42.9723	41.2919	38.0982	29.6113	40.9103	0.777234	1.07381	0.0499571	0.00491046
40659	hypothetical_protein_GLOTRDRAFT_40659,_partial_[Gloeophyllum_trabeum_ATCC_11539]	NA	NA	NA	NA	1.96438	2.08852	2.44416	0.820338	2.96591	1.21445	2.38509	1.17544	2.1606	2.16568	1.6669	1.90704	0.769688	0.880573	0.181887	0.0630293
40661	hypothetical_protein_GLOTRDRAFT_40661,_partial_[Gloeophyllum_trabeum_ATCC_11539]	NA	NA	DOWN	NA	3.64369	4.31532	3.63823	1.02193	2.04009	1.6078	3.51748	3.63339	4.21792	3.86575	1.55661	3.7896	0.402667	0.980302	0.00807587	0.0112172
40670	hypothetical_protein_GLOTRDRAFT_40670,_partial_[Gloeophyllum_trabeum_ATCC_11539]	Predicted DHHC-type Zn-finger protein	NA	NA	UP	6.90096	8.53821	9.34128	9.73007	11.1399	13.7254	24.4432	25.9961	28.761	8.26015	11.5318	26.4001	1.39607	3.19608	0.0229576	6.97952e-05
40690	hypothetical_protein_GLOTRDRAFT_40690,_partial_[Gloeophyllum_trabeum_ATCC_11539]	NA	NA	NA	NA	3.84583	3.41599	3.233	2.91661	3.39375	4.18201	3.13983	3.94074	3.43797	3.49827	3.49745	3.50618	0.999766	1.00226	0.0440198	0.0105005
40710	hypothetical_protein_GLOTRDRAFT_40710_[Gloeophyllum_trabeum_ATCC_11539]	Speckle-type POZ protein SPOP and related proteins with TRAF, MATH and BTB/POZ domains	NA	DOWN	DOWN	7.02918	6.06745	2.97969	0.67216	0.880811	0.39546	1.36388	1.30207	1.3907	5.35877	0.649477	1.35222	0.121199	0.252337	0.00140801	0.00154767
40728	hypothetical_protein_GLOTRDRAFT_40728_[Gloeophyllum_trabeum_ATCC_11539]	Protein required for S-phase initiation or completion	NA	NA	DOWN	0.964658	1.22024	1.46447	0.404834	0.670115	0.662198	0.713205	0.498429	0.540949	1.21645	0.579049	0.584194	0.476014	0.480244	0.0189638	0.0036656
40730	hypothetical_protein_GLOTRDRAFT_40730_[Gloeophyllum_trabeum_ATCC_11539]	NA	NA	NA	NA	0	0	0	0	0	0	0	0	0	0	0	0	#DIV/0!	#DIV/0!	NA	NA
40740	hypothetical_protein_GLOTRDRAFT_40740_[Gloeophyllum_trabeum_ATCC_11539]	Predicted E3 ubiquitin ligase	NA	NA	UP	3.73119	2.69415	2.83777	2.82669	3.23254	3.24405	8.25053	5.22887	8.98671	3.0877	3.10109	7.4887	1.00434	2.42533	0.0377921	0.00292382
40760	hypothetical_protein_GLOTRDRAFT_40760_[Gloeophyllum_trabeum_ATCC_11539]	NA	NA	NA	NA	51.5735	58.7611	52.4439	82.1185	79.0508	100.629	80.5292	98.6088	82.4786	54.2595	87.2659	87.2055	1.60831	1.60719	0.00153666	0.000921643
40766	hypothetical_protein_GLOTRDRAFT_40766_[Gloeophyllum_trabeum_ATCC_11539]	NA	NA	NA	NA	2.32787	2.58509	1.4665	1.6444	2.03235	2.35598	2.27185	2.38048	2.6214	2.12649	2.01091	2.42458	0.94565	1.14018	0.0969315	0.0385261
40767	hypothetical_protein_GLOTRDRAFT_40767,_partial_[Gloeophyllum_trabeum_ATCC_11539]	NA	NA	DOWN	DOWN	19.6745	20.3366	17.5671	2.3301	1.21269	1.42217	2.15439	3.42637	3.83997	19.1927	1.65498	3.14025	0.0862297	0.163616	0.000270496	8.98125e-05
40769	hypothetical_protein_GLOTRDRAFT_40769,_partial_[Gloeophyllum_trabeum_ATCC_11539]	NA	NA	DOWN	DOWN	39.886	30.0234	38.1104	0.474214	0.52957	1.21139	6.92088	6.72561	7.71991	36.0066	0.73839	7.12213	0.0205071	0.197801	0.000276999	5.51084e-05
40790	hypothetical_protein_GLOTRDRAFT_40790_[Gloeophyllum_trabeum_ATCC_11539]	SNF2 family DNA-dependent ATPase	NA	NA	NA	0	0	0	0	0	0	0	0	0	0	0	0	#DIV/0!	#DIV/0!	NA	NA
40800	hypothetical_protein_GLOTRDRAFT_40800,_partial_[Gloeophyllum_trabeum_ATCC_11539]	NA	NA	NA	UP	10.4471	10.2476	12.4062	6.63279	3.79879	2.17693	22.7697	34.6227	46.4894	11.0336	4.20284	34.6273	0.380912	3.13835	0.0549686	0.0042003
40828	STE3-like_pheromone_receptor_[Gloeophyllum_trabeum_ATCC_11539]	NA	NA	NA	NA	0.0557982	0.219577	0.165737	0.181749	0.134248	0.0791185	0.197651	0.174058	0.240583	0.147037	0.131705	0.204097	0.895724	1.38806	NA	0.107688
40837	hypothetical_protein_GLOTRDRAFT_40837_[Gloeophyllum_trabeum_ATCC_11539]	NA	NA	NA	NA	0	0	0	0	0	0	0	0	0	0	0	0	#DIV/0!	#DIV/0!	NA	NA
40881	3-deoxy-7-phosphoheptulonate_synthase_[Gloeophyllum_trabeum_ATCC_11539]	NA	NA	NA	DOWN	157.284	216.32	194.036	155.663	97.4978	131.348	10.368	30.3068	11.8512	189.213	128.169	17.5087	0.677381	0.092534	0.0234672	0.000413172
40890	amino_acid_transporter_[Gloeophyllum_trabeum_ATCC_11539]	Amino acid transporters	NA	DOWN	DOWN	19.2623	21.7184	8.25161	0.694534	0.684625	0.506724	2.06233	1.96827	2.09581	16.4108	0.628628	2.04214	0.0383057	0.124439	0.000209947	0.000548573
40920	DNA/RNA_polymerase_[Gloeophyllum_trabeum_ATCC_11539]	Mitochondrial/chloroplast DNA-directed RNA polymerase RPO41, provides primers for DNA replication-initiation	NA	NA	NA	20.3949	21.8941	25.4615	21.5658	19.4235	20.534	12.9788	15.4059	12.4436	22.5835	20.5077	13.6094	0.908085	0.602626	0.0163242	0.00119791
40931	hypothetical_protein_GLOTRDRAFT_40931_[Gloeophyllum_trabeum_ATCC_11539]	NA	NA	NA	NA	147.922	129.467	80.2562	375.746	348.464	89.6845	265.719	114.209	274.736	119.215	271.298	218.221	2.2757	1.83048	0.191673	0.127957
40958	hypothetical_protein_GLOTRDRAFT_40958,_partial_[Gloeophyllum_trabeum_ATCC_11539]	Predicted G-protein coupled receptor	NA	NA	NA	13.2807	14.6561	14.5143	9.61213	10.9821	14.4102	16.28	19.1699	17.8784	14.1503	11.6682	17.7761	0.824585	1.25623	0.0523941	0.00381595
40964	hypothetical_protein_GLOTRDRAFT_40964,_partial_[Gloeophyllum_trabeum_ATCC_11539]	FOG: Transposon-encoded proteins with TYA, reverse transcriptase, integrase domains in various combinations	NA	NA	NA	0	0	0	0	0	0	0	0	0	0	0	0	#DIV/0!	#DIV/0!	NA	NA
40967	hypothetical_protein_GLOTRDRAFT_40967,_partial_[Gloeophyllum_trabeum_ATCC_11539]	NA	NA	NA	NA	0	0	0	0	0	0	0	0	0	0	0	0	#DIV/0!	#DIV/0!	NA	NA
40987	hypothetical_protein_GLOTRDRAFT_40987,_partial_[Gloeophyllum_trabeum_ATCC_11539]	NA	NA	NA	NA	0	0	0	0	0	0	0	0	0	0	0	0	#DIV/0!	#DIV/0!	NA	NA
40998	NAD_P-binding_protein_[Gloeophyllum_trabeum_ATCC_11539]	Reductases with broad range of substrate specificities	NA	UP	UP	4.51364	2.86822	2.4341	624.705	560.607	430.01	549.489	544.334	548.005	3.27199	538.44	547.276	164.561	167.261	1.2352e-05	2.19121e-06
41026	kinase-like_protein_[Gloeophyllum_trabeum_ATCC_11539]	Mitogen-activated protein kinase kinase (MAP2K)	NA	NA	NA	62.5606	61.5843	64.7903	47.6456	54.7203	54.0881	43.374	47.0078	46.8068	62.9784	52.1514	45.7296	0.828083	0.726115	0.0137022	0.000960133
41031	hypothetical_protein_GLOTRDRAFT_41031,_partial_[Gloeophyllum_trabeum_ATCC_11539]	NA	NA	NA	NA	0.313581	0.231829	0.177564	0	0	0	0.168861	0.14876	0.194053	0.240991	0	0.170558	0	0.707737	NA	NA
41045	hypothetical_protein_GLOTRDRAFT_41045_[Gloeophyllum_trabeum_ATCC_11539]	NA	NA	NA	NA	0	0	0	0	0	0	0	0	0	0	0	0	#DIV/0!	#DIV/0!	NA	NA
41048	SET_domain-containing_protein_[Gloeophyllum_trabeum_ATCC_11539]	Clathrin coat binding protein/Huntingtin interacting protein HIP1, involved in regulation of endocytosis	NA	NA	NA	17.7026	17.9452	18.175	20.3762	21.2057	22.6756	20.4575	27.2516	20.7044	17.9409	21.4192	22.8045	1.19387	1.27109	0.00772227	0.00937314
41055	hypothetical_protein_GLOTRDRAFT_41055,_partial_[Gloeophyllum_trabeum_ATCC_11539]	NA	NA	NA	NA	0	0	0	0	0	0	0	0	0	0	0	0	#DIV/0!	#DIV/0!	NA	NA
41110	hypothetical_protein_GLOTRDRAFT_41110,_partial_[Gloeophyllum_trabeum_ATCC_11539]	NA	NA	NA	NA	0	0	0	0	0	0	0	0	0	0	0	0	#DIV/0!	#DIV/0!	NA	NA
41112	hypothetical_protein_GLOTRDRAFT_41112,_partial_[Gloeophyllum_trabeum_ATCC_11539]	NA	NA	NA	NA	0.150312	0	0.11112	0	0	0	0.110729	0	0.0481576	0.087144	0	0.0529622	0	0.607755	NA	NA
41119	pseudouridine_synthase_[Gloeophyllum_trabeum_ATCC_11539]	RNA pseudouridylate synthases	NA	NA	NA	0.947296	1.54688	1.71187	3.44887	2.87584	1.496	1.62885	1.20415	1.33399	1.40201	2.6069	1.389	1.8594	0.990716	0.0764926	0.0569298
41137	hypothetical_protein_GLOTRDRAFT_41137_[Gloeophyllum_trabeum_ATCC_11539]	NA	NA	NA	NA	1.53348	1.1339	1.24069	0.71246	0.475991	0.750275	1.13976	1.77331	1.33472	1.30269	0.646242	1.41593	0.496083	1.08693	0.084206	0.053049
41149	acyl-CoA_N-acyltransferase_[Gloeophyllum_trabeum_ATCC_11539]	N-acetyltransferase	NA	NA	NA	29.7698	28.3751	25.5852	15.9475	25.0059	15.4807	39.5224	32.5523	43.5273	27.9101	18.8113	38.534	0.673998	1.38065	0.0247433	0.00485797
41165	hypothetical_protein_GLOTRDRAFT_41165,_partial_[Gloeophyllum_trabeum_ATCC_11539]	NA	NA	UP	UP	25.7836	25.6694	24.1872	228.905	192.981	136.454	116.937	95.5831	131.875	25.2134	186.113	114.798	7.38152	4.55306	5.77796e-05	1.83193e-05
41174	DNA_polymerase_beta,_N-terminal_domain-like_protein,_partial_[Gloeophyllum_trabeum_ATCC_11539]	DNA polymerase IV (family X)	NA	NA	UP	7.32407	8.11812	9.86135	7.04732	6.4186	4.48387	21.297	27.2769	26.1625	8.43451	5.98326	24.9121	0.709378	2.9536	0.0465136	0.00021441
41187	NAD_P-binding_protein_[Gloeophyllum_trabeum_ATCC_11539]	17 beta-hydroxysteroid dehydrogenase type 3, HSD17B3	NA	NA	NA	6.49204	4.68579	5.37355	1.64858	3.13886	1.09957	9.21181	6.6634	9.70343	5.51713	1.96234	8.52622	0.355681	1.54541	0.0120491	0.0101256
41199	hypothetical_protein_GLOTRDRAFT_41199,_partial_[Gloeophyllum_trabeum_ATCC_11539]	NA	NA	NA	NA	1.024	1.48286	2.81259	0	0	0.756911	0.746833	0.666593	0	1.77315	0.252304	0.471142	0.142291	0.265709	NA	NA
41203	hypothetical_protein_GLOTRDRAFT_41203,_partial_[Gloeophyllum_trabeum_ATCC_11539]	NA	NA	NA	UP	37.2385	38.8752	45.3438	54.8568	66.0946	33.3305	111.237	90.1932	119.12	40.4859	51.4273	106.85	1.27025	2.6392	0.109774	0.000341152
41227	hypothetical_protein_GLOTRDRAFT_41227,_partial_[Gloeophyllum_trabeum_ATCC_11539]	NA	NA	NA	NA	0	0	0	0	0	0	0	0	0	0	0	0	#DIV/0!	#DIV/0!	NA	NA
41248	TPR-like_protein_[Gloeophyllum_trabeum_ATCC_11539]	Predicted G-alpha GTPase interaction protein, contains GoLoco domain	NA	NA	NA	0	0	0	0	0	0	0	0	0	0	0	0	#DIV/0!	#DIV/0!	NA	NA
41260	MT-A70-domain-containing_protein_[Gloeophyllum_trabeum_ATCC_11539]	Predicted N6-adenine methylase involved in transcription regulation	NA	NA	NA	13.9499	13.9414	15.4798	17.4558	17.9389	19.1761	23.5793	25.4195	23.7849	14.457	18.1903	24.2612	1.25823	1.67816	0.00956538	0.000324743
41268	hypothetical_protein_GLOTRDRAFT_41268,_partial_[Gloeophyllum_trabeum_ATCC_11539]	NA	NA	NA	NA	4.25199	9.29551	29.1082	5.53615	3.52312	5.85731	2.52538	3.61767	2.88786	14.2186	4.97219	3.0103	0.349697	0.211716	0.196859	0.0376652
41312	translation_initiation_factor_eIF-5A_[Gloeophyllum_trabeum_ATCC_11539]	Translation initiation factor 5A (eIF-5A)	NA	UP	NA	770.355	734.732	751.095	1946.55	1458.44	1060.65	576.059	453.886	528.35	752.061	1488.55	519.432	1.97929	0.690678	0.00778015	0.000977839
41322	hypothetical_protein_GLOTRDRAFT_41322,_partial_[Gloeophyllum_trabeum_ATCC_11539]	NA	NA	NA	NA	1.2645	0.609569	3.07697	12.625	6.67654	7.60482	5.57541	5.77704	5.39938	1.65035	8.96879	5.58395	5.43449	3.3835	0.0146998	0.0290813
41347	hypothetical_protein_GLOTRDRAFT_41347_[Gloeophyllum_trabeum_ATCC_11539]	NA	NA	NA	NA	9.361	8.91508	8.60519	7.08266	6.82838	7.4201	9.28341	6.91425	10.5194	8.96042	7.11038	8.90568	0.793532	0.99389	0.0185079	0.0199227
41363	glycoside_hydrolase_[Gloeophyllum_trabeum_ATCC_11539]	Beta-glucocerebrosidase	GH30_3	UP	UP	15.0522	14.8451	15.4382	56.8822	58.9268	36.555	47.6881	49.5414	49.2564	15.1118	50.788	48.8287	3.36081	3.23115	0.000376435	6.63696e-06
41367	ATP-dependent_protease_La_[Gloeophyllum_trabeum_ATCC_11539]	Mitochondrial ATP-dependent protease PIM1/LON	NA	NA	NA	15.7448	17.074	20.3554	22.7034	30.6604	44.6846	23.6595	34.3019	21.7927	17.7247	32.6828	26.5847	1.84391	1.49987	0.01504	0.0302073
41388	hypothetical_protein_GLOTRDRAFT_41388_[Gloeophyllum_trabeum_ATCC_11539]	NA	NA	NA	NA	0	0	0	0	0	0	0	0	0	0	0	0	#DIV/0!	#DIV/0!	NA	NA
41391	hypothetical_protein_GLOTRDRAFT_41391,_partial_[Gloeophyllum_trabeum_ATCC_11539]	NA	NA	NA	NA	0	0.170032	0	0	0	0.22716	0.831189	0.439511	0.104449	0.0566774	0.07572	0.458383	1.33598	8.08759	NA	NA
41397	hypothetical_protein_GLOTRDRAFT_41397,_partial_[Gloeophyllum_trabeum_ATCC_11539]	NA	NA	NA	NA	11.4925	2.15853	5.80542	0	0	6.42708	16.7664	8.96464	10.2378	6.48548	2.14236	11.9896	0.330332	1.84869	NA	0.166184
41400	SET_domain-containing_protein,_partial_[Gloeophyllum_trabeum_ATCC_11539]	N-methyltransferase	NA	NA	NA	5.85911	6.33479	5.71666	4.53391	5.24788	4.82671	9.07095	7.28254	8.24161	5.97018	4.8695	8.19837	0.815636	1.37322	0.019083	0.00412533
41416	DUF1768-domain-containing_protein_[Gloeophyllum_trabeum_ATCC_11539]	NA	NA	UP	UP	6.3224	6.30157	7.12993	25.2925	25.1682	50.9845	31.725	42.9573	37.3677	6.58464	33.8151	37.35	5.13545	5.6723	0.000663691	1.65215e-05
41432	hypothetical_protein_GLOTRDRAFT_41432,_partial_[Gloeophyllum_trabeum_ATCC_11539]	Guanine nucleotide-binding protein	NA	NA	NA	5.39581	6.52381	4.51985	5.06749	5.39268	3.8636	5.63027	4.67507	5.82658	5.47982	4.77459	5.37731	0.871303	0.981292	0.0460643	0.0187185
41436	hypothetical_protein_GLOTRDRAFT_41436,_partial_[Gloeophyllum_trabeum_ATCC_11539]	NA	NA	NA	NA	0	0	0.0605071	0	0	0	0	0	0	0.020169	0	0	0	0	NA	NA
41449	MFS_general_substrate_transporter_[Gloeophyllum_trabeum_ATCC_11539]	Monocarboxylate transporter	NA	DOWN	DOWN	171.715	206.594	219.147	14.009	13.7078	43.5887	8.75254	10.1304	7.92153	199.152	23.7685	8.93481	0.119348	0.0448643	0.0016241	1.7245e-06
41451	P-loop_containing_nucleoside_triphosphate_hydrolase_protein_[Gloeophyllum_trabeum_ATCC_11539]	Helicase-like transcription factor HLTF/DNA helicase RAD5, DEAD-box superfamily	NA	NA	UP	3.93187	4.35354	4.31534	5.78806	7.24172	8.50956	9.81154	12.8852	11.5179	4.20025	7.17978	11.4049	1.70937	2.71528	0.00280917	6.01812e-05
41454	hypothetical_protein_GLOTRDRAFT_41454_[Gloeophyllum_trabeum_ATCC_11539]	Helix loop helix transcription factor EB	NA	NA	NA	16.6118	11.6818	15.1133	19.0412	18.3843	27.3699	16.5616	25.1892	16.1439	14.469	21.5984	19.2982	1.49274	1.33377	0.0169909	0.0758369
41461	hypothetical_protein_GLOTRDRAFT_41461,_partial_[Gloeophyllum_trabeum_ATCC_11539]	NA	NA	NA	NA	0	0	0	0	0	0	0	0	0	0	0	0	#DIV/0!	#DIV/0!	NA	NA
41464	DUF1620-domain-containing_protein_[Gloeophyllum_trabeum_ATCC_11539]	Uncharacterized conserved protein	NA	NA	NA	17.3086	16.5864	17.6545	17.1373	16.5424	21.9778	11.2713	13.505	11.0335	17.1832	18.5525	11.9366	1.07969	0.694667	0.0227988	0.0015968
41465	hypothetical_protein_GLOTRDRAFT_41465,_partial_[Gloeophyllum_trabeum_ATCC_11539]	NA	NA	NA	NA	0	0	0	0	0	0	0	0	0	0	0	0	#DIV/0!	#DIV/0!	NA	NA
41489	hypothetical_protein_GLOTRDRAFT_41489,_partial_[Gloeophyllum_trabeum_ATCC_11539]	NA	NA	NA	UP	2.93709	3.29354	2.82271	1.08373	0.721035	1.09609	6.17536	6.38697	9.23678	3.01778	0.966952	7.26637	0.320418	2.40785	0.0234699	0.00345999
41510	STE3-like_pheromone_receptor_[Gloeophyllum_trabeum_ATCC_11539]	NA	NA	NA	NA	3.37753	3.05573	2.54294	3.71246	5.23584	4.52915	3.84082	2.41353	4.1372	2.99207	4.49248	3.46385	1.50146	1.15768	0.019734	0.0626594
41520	hypothetical_protein_GLOTRDRAFT_41520,_partial_[Gloeophyllum_trabeum_ATCC_11539]	NA	NA	NA	NA	1.00718	0.972804	0.752117	0	1.41173	0	0	0.66224	0	0.910699	0.470575	0.220747	0.516719	0.242393	NA	NA
41537	phosphoglycerate_mutase-like_protein_[Gloeophyllum_trabeum_ATCC_11539]	Lysosomal & prostatic acid phosphatases	NA	NA	NA	7.5445	7.63356	8.0858	5.23226	5.16299	4.09666	8.33339	7.48307	10.2729	7.75462	4.83064	8.69645	0.622937	1.12145	0.00827306	0.0112048
41544	hypothetical_protein_GLOTRDRAFT_41544,_partial_[Gloeophyllum_trabeum_ATCC_11539]	NA	NA	NA	NA	0	0	0	0	0	0	0	0	0	0	0	0	#DIV/0!	#DIV/0!	NA	NA
41580	SET_domain-containing_protein_[Gloeophyllum_trabeum_ATCC_11539]	Predicted histone tail methylase containing SET domain	NA	NA	NA	16.6413	16.7091	16.5876	20.7711	16.9874	20.5317	17.4995	17.5459	17.7776	16.646	19.4301	17.6077	1.16725	1.05777	0.0148045	0.00301164
41592	kinase-like_protein_[Gloeophyllum_trabeum_ATCC_11539]	STE20-like serine/threonine kinase MST	NA	UP	NA	21.423	21.5017	21.3659	36.0335	48.9354	51.0928	27.3049	30.8483	26.769	21.4302	45.3539	28.3074	2.11636	1.32091	0.000577503	0.00234221
41610	hypothetical_protein_GLOTRDRAFT_41610_[Gloeophyllum_trabeum_ATCC_11539]	NA	NA	NA	NA	10.0854	11.1525	11.5214	8.64884	9.72312	10.7716	12.1717	16.0012	12.442	10.9198	9.71453	13.5383	0.889629	1.2398	0.0259738	0.00905849
41625	sure-like_protein_[Gloeophyllum_trabeum_ATCC_11539]	NA	NA	NA	UP	2.96971	2.61395	2.58933	1.06417	1.65405	0.881523	7.32246	4.03584	6.91458	2.72433	1.19992	6.09096	0.440445	2.23576	0.012153	0.00445864
41646	hypothetical_protein_GLOTRDRAFT_41646,_partial_[Gloeophyllum_trabeum_ATCC_11539]	NA	NA	NA	NA	0	0	0	0	0	0	0	0	0	0	0	0	#DIV/0!	#DIV/0!	NA	NA
41662	hypothetical_protein_GLOTRDRAFT_41662,_partial_[Gloeophyllum_trabeum_ATCC_11539]	NA	NA	NA	NA	0	0	0	0	0	0	0	0	0	0	0	0	#DIV/0!	#DIV/0!	NA	NA
41678	hypothetical_protein_GLOTRDRAFT_41678_[Gloeophyllum_trabeum_ATCC_11539]	NA	NA	DOWN	DOWN	31.5069	26.2123	19.7881	8.28713	8.90451	7.88329	12.9728	9.73864	8.86115	25.8358	8.35831	10.5242	0.323517	0.40735	0.000806997	0.00103045
41696	hypothetical_protein_GLOTRDRAFT_41696,_partial_[Gloeophyllum_trabeum_ATCC_11539]	NA	NA	NA	NA	18.8374	14.7387	15.7578	15.339	15.8363	14.626	25.9182	23.8348	25.1432	16.4446	15.2671	24.9654	0.928395	1.51815	0.0231977	0.00266745
41700	hypothetical_protein_GLOTRDRAFT_41700,_partial_[Gloeophyllum_trabeum_ATCC_11539]	Transcription factor containing C2HC type Zn finger	NA	NA	NA	0.0297857	0	0	0.0323049	0	0	0	0	0	0.00992856	0.0107683	0	1.08458	0	NA	NA
41701	cytochrome_P450_[Gloeophyllum_trabeum_ATCC_11539]	Cytochrome P450 CYP4/CYP19/CYP26 subfamilies	NA	NA	NA	2.06771	1.6588	1.508	0.676453	0.965731	1.08338	3.10114	3.49866	3.30072	1.74483	0.908523	3.30017	0.520693	1.8914	0.0185876	0.00130631
41709	hypothetical_protein_GLOTRDRAFT_41709_[Gloeophyllum_trabeum_ATCC_11539]	NA	NA	UP	UP	16.8611	15.3276	18.9629	53.5736	52.265	64.686	85.1043	63.9019	72.4352	17.0505	56.8415	73.8138	3.33371	4.32912	5.18304e-05	2.13036e-05
41750	hypothetical_protein_GLOTRDRAFT_41750,_partial_[Gloeophyllum_trabeum_ATCC_11539]	Cyclin	NA	NA	NA	124.124	130.967	106.145	140.736	182.874	198.835	107.79	109.717	106.899	120.412	174.148	108.135	1.44627	0.898044	0.0142576	0.0022989
41759	cyclase_family_protein_[Gloeophyllum_trabeum_ATCC_11539]	NA	NA	NA	NA	5.41276	4.57237	3.81502	5.70398	5.98241	4.51016	7.18211	9.01289	9.01967	4.60005	5.39885	8.40489	1.17365	1.82713	0.0390313	0.00321342
41762	ketopantoate_hydroxymethyltransferase_[Gloeophyllum_trabeum_ATCC_11539]	Ketopantoate hydroxymethyltransferase	NA	NA	NA	2.52539	2.6999	3.24836	2.69964	2.40464	1.16617	3.09455	2.62041	2.70369	2.82455	2.09015	2.80622	0.739994	0.993511	0.194015	0.0130665
41779	glycoside_hydrolase_[Gloeophyllum_trabeum_ATCC_11539]	NA	GH5_9	UP	UP	32.6085	39.4367	42.9424	750.122	541.515	669.954	311.451	304.846	324.139	38.3292	653.863	313.479	17.0591	8.17859	1.48197e-05	3.05758e-06
41780	IkappaB_kinase_complex,_IKAP_component_[Gloeophyllum_trabeum_ATCC_11539]	IkappaB kinase complex, IKAP component	NA	NA	NA	9.1178	10.673	9.98478	6.65019	8.97439	7.15424	12.3947	11.729	12.7307	9.9252	7.59294	12.2848	0.765017	1.23774	0.0209858	0.00220977
41804	HAD-like_protein_[Gloeophyllum_trabeum_ATCC_11539]	TFIIF-interacting CTD phosphatase, including NLI-interacting factor (involved in RNA polymerase II regulation)	NA	NA	NA	32.6964	33.6354	45.2192	30.7802	26.3037	35.9853	26.7499	33.6357	26.2822	37.1837	31.0231	28.8893	0.83432	0.776934	0.0999134	0.0345693
41820	cytochrome_P450_[Gloeophyllum_trabeum_ATCC_11539]	Cytochrome P450 CYP4/CYP19/CYP26 subfamilies	NA	NA	NA	0.343969	0.199528	0.37757	0.0304043	0.0675155	0.0795235	0.249066	0.144742	0.35536	0.307023	0.0591478	0.249723	0.19265	0.813369	0.0301556	0.096883
41842	hypothetical_protein_GLOTRDRAFT_41842_[Gloeophyllum_trabeum_ATCC_11539]	NA	NA	NA	NA	0	0	0	0	0	0	0	0	0	0	0	0	#DIV/0!	#DIV/0!	NA	NA
41860	hypothetical_protein_GLOTRDRAFT_41860,_partial_[Gloeophyllum_trabeum_ATCC_11539]	NA	NA	NA	NA	0	0	0.200955	0.130387	0.145427	0	0.0888725	0	0.0769366	0.0669851	0.0919379	0.0552697	1.37251	0.825105	NA	NA
41862	Aldo/keto_reductase_[Gloeophyllum_trabeum_ATCC_11539]	Aldo/keto reductase family proteins	NA	NA	NA	44.4817	39.1004	37.9087	189.912	138.713	52.8028	64.8182	41.1914	59.9724	40.4969	127.143	55.3273	3.13956	1.36621	0.024519	0.0652282
41866	hypothetical_protein_GLOTRDRAFT_41866_[Gloeophyllum_trabeum_ATCC_11539]	NA	NA	NA	NA	0	0	0	0	0	0	0	0	0	0	0	0	#DIV/0!	#DIV/0!	NA	NA
41871	hypothetical_protein_GLOTRDRAFT_41871,_partial_[Gloeophyllum_trabeum_ATCC_11539]	NA	NA	NA	NA	0	0	0	0	0	0	0	0	0	0	0	0	#DIV/0!	#DIV/0!	NA	NA
41884	hypothetical_protein_GLOTRDRAFT_41884_[Gloeophyllum_trabeum_ATCC_11539]	Uncharacterized conserved protein	NA	NA	NA	10.6732	9.4524	9.31204	8.78422	10.7694	11.3618	10.0581	11.1482	10.3332	9.81255	10.3051	10.5132	1.0502	1.0714	0.0244633	0.00401839
41922	delta-endotoxin_CytB,_partial_[Gloeophyllum_trabeum_ATCC_11539]	NA	NA	DOWN	DOWN	386.558	211.616	220.202	5.40301	3.03005	0.620895	12.7312	3.11605	7.98902	272.792	3.01798	7.94542	0.0110633	0.0291263	0.00070856	0.000247407
41937	hypothetical_protein_GLOTRDRAFT_41937,_partial_[Gloeophyllum_trabeum_ATCC_11539]	NA	NA	DOWN	DOWN	15.1489	17.5647	15.7896	1.48843	2.346	2.49123	1.69756	2.63425	2.84182	16.1678	2.10856	2.39121	0.130417	0.1479	0.000118397	4.33368e-05
41946	Metallo-dependent_hydrolase_[Gloeophyllum_trabeum_ATCC_11539]	Adenine deaminase/adenosine deaminase	NA	NA	NA	0.770885	0.517908	0.627304	1.13843	2.00783	1.53717	1.69076	1.06422	0.91209	0.638699	1.56114	1.22236	2.44425	1.91382	0.0211673	0.0360008
41963	class_I_glutamine_amidotransferase-like_protein_[Gloeophyllum_trabeum_ATCC_11539]	NA	NA	NA	DOWN	51.5366	57.8418	46.2231	41.347	34.1703	186.196	18.5563	20.6574	19.0303	51.8672	87.2376	19.4147	1.68194	0.374315	0.607557	3.60716e-05
41973	hypothetical_protein_GLOTRDRAFT_41973,_partial_[Gloeophyllum_trabeum_ATCC_11539]	FOG: Transposon-encoded proteins with TYA, reverse transcriptase, integrase domains in various combinations	NA	NA	NA	0	0	0	0	0	0	0	0	0	0	0	0	#DIV/0!	#DIV/0!	NA	NA
41982	hypothetical_protein_GLOTRDRAFT_41982,_partial_[Gloeophyllum_trabeum_ATCC_11539]	NA	NA	NA	NA	0	0	0	0	0	0	0	0	0	0	0	0	#DIV/0!	#DIV/0!	NA	NA
41999	hypothetical_protein_GLOTRDRAFT_41999_[Gloeophyllum_trabeum_ATCC_11539]	Farnesyl cysteine-carboxyl methyltransferase	NA	NA	UP	0.504813	0.903032	0.744573	1.40557	0.833253	1.20486	2.84338	3.98773	2.42562	0.717473	1.1479	3.08558	1.59992	4.30062	0.0768214	0.00121806
42001	hypothetical_protein_GLOTRDRAFT_42001_[Gloeophyllum_trabeum_ATCC_11539]	NA	NA	UP	UP	6847.37	5899	4919.07	88268.5	70884.5	19457.4	67762.6	26779	59127.1	5888.48	59536.8	51222.9	10.1107	8.69883	0.00501299	0.00044063
42004	hypothetical_protein_GLOTRDRAFT_42004_[Gloeophyllum_trabeum_ATCC_11539]	NA	NA	NA	NA	0	0	0	0	0	0	0	0	0	0	0	0	#DIV/0!	#DIV/0!	NA	NA
42014	hypothetical_protein_GLOTRDRAFT_42014_[Gloeophyllum_trabeum_ATCC_11539]	NA	NA	NA	NA	10.3827	9.10674	9.87967	11.079	7.83939	10.4614	10.2466	11.1181	10.3056	9.78971	9.79323	10.5568	1.00036	1.07835	0.048796	0.00513501
42029	glutathione-S-transferase_[Gloeophyllum_trabeum_ATCC_11539]	Glutathione S-transferase	NA	NA	NA	59.4216	61.8539	57.6239	33.4373	27.3085	13.7246	67.896	56.2018	65.7931	59.6331	24.8235	63.297	0.41627	1.06144	0.0148939	0.00473939
42033	hypothetical_protein_GLOTRDRAFT_42033,_partial_[Gloeophyllum_trabeum_ATCC_11539]	NA	NA	NA	NA	88.398	68.099	68.1665	125.622	85.0143	89.0138	106.566	108.939	155.145	74.8878	99.8833	123.55	1.33377	1.6498	0.0508406	0.00730496
42040	hypothetical_protein_GLOTRDRAFT_42040_[Gloeophyllum_trabeum_ATCC_11539]	NA	NA	NA	NA	0.397295	0.383935	0.272421	0	0	0	0	0	0	0.351217	0	0	0	0	NA	NA
42042	Neutral/alkaline_nonlysosomal_ceramidase_[Gloeophyllum_trabeum_ATCC_11539]	Ceramidases	NA	NA	NA	9.61779	9.42022	9.47177	6.92454	7.31662	6.96026	9.58822	12.8035	10.1434	9.50326	7.06714	10.8451	0.743654	1.14119	0.0121046	0.013444
42061	kinase-like_protein,_partial_[Gloeophyllum_trabeum_ATCC_11539]	Tyrosine kinase specific for activated (GTP-bound) p21cdc42Hs	NA	DOWN	UP	3.91668	3.07716	2.86768	0.764642	1.70922	1.07681	7.54357	6.06975	8.7038	3.28718	1.18356	7.43904	0.360053	2.26305	0.0065792	0.00115872
42071	hypothetical_protein_GLOTRDRAFT_42071_[Gloeophyllum_trabeum_ATCC_11539]	NA	NA	NA	NA	3.68011	4.05171	3.24427	1.21502	2.04026	1.55623	5.7474	6.15515	6.46314	3.65869	1.60384	6.1219	0.438363	1.67325	0.0775472	0.0311333
42078	FAD_dependent_oxidoreductase_[Gloeophyllum_trabeum_ATCC_11539]	FAD-dependent oxidoreductase	NA	NA	NA	8.95537	7.42629	8.08344	8.0287	7.8209	5.7805	7.29418	8.6844	7.17606	8.15503	7.21003	7.71821	0.884121	0.946436	0.0385498	0.00894554
42111	glycoside_hydrolase_[Gloeophyllum_trabeum_ATCC_11539]	NA	GH5_9	NA	NA	50.6948	49.2429	59.1557	47.6914	55.9186	48.5772	43.0304	45.4707	40.2307	53.0311	50.7291	42.9106	0.95659	0.809159	0.00963308	0.00199324
42128	alpha/beta-hydrolase_[Gloeophyllum_trabeum_ATCC_11539]	Serine carboxypeptidases (lysosomal cathepsin A)	NA	NA	NA	1.11007	1.05986	0.909289	0.849651	1.65376	1.35479	1.11938	0.914177	1.36468	1.0264	1.28607	1.13274	1.25298	1.1036	0.079096	0.021305
42129	NAD_P-binding_protein,_partial_[Gloeophyllum_trabeum_ATCC_11539]	Zinc-binding oxidoreductase	NA	NA	NA	0.119672	0.178272	0.180968	0.260199	0.145116	0	0.476887	0.838872	0.863607	0.159637	0.135105	0.726455	0.846325	4.55067	NA	0.0111255
42132	phenylalanine_ammonium_lyase_[Gloeophyllum_trabeum_ATCC_11539]	Phenylalanine and histidine ammonia-lyase	NA	NA	NA	28.9764	31.2261	36.4037	71.0873	44.8899	137.302	53.808	201.472	70.1868	32.2021	84.4264	108.489	2.62177	3.369	0.0300186	0.0287242
42134	HCP-like_protein_[Gloeophyllum_trabeum_ATCC_11539]	Extracellular protein SEL-1 and related proteins	NA	NA	NA	22.8242	24.7	22.8172	21.6473	23.5877	28.5881	17.8798	22.3523	18.2923	23.4471	24.6077	19.5081	1.0495	0.832005	0.0207252	0.00512225
42144	hypothetical_protein_GLOTRDRAFT_42144_[Gloeophyllum_trabeum_ATCC_11539]	NA	NA	NA	NA	14.102	11.5545	11.7263	13.3121	18.4715	23.7096	13.578	15.6815	17.2801	12.4609	18.4977	15.5132	1.48446	1.24494	0.0387497	0.00741667
42151	ARM_repeat-containing_protein,_partial_[Gloeophyllum_trabeum_ATCC_11539]	Translation initiation factor 4F, ribosome/mRNA-bridging subunit (eIF-4G)	NA	UP	UP	3.3037	2.52008	3.33912	8.12798	7.24127	5.55618	5.74171	8.20292	5.23313	3.0543	6.97514	6.39259	2.28371	2.09298	0.00262955	0.003503
42183	hypothetical_protein_GLOTRDRAFT_42183_[Gloeophyllum_trabeum_ATCC_11539]	Myosin class II heavy chain	NA	NA	NA	0.168429	0.292052	0.162011	0.045897	0	0.05892	0.12309	0.162748	0.212443	0.207498	0.034939	0.166094	0.168383	0.800462	NA	0.0943222
42228	beta-glucosidase_protein,_partial_[Gloeophyllum_trabeum_ATCC_11539]	NA	NA	UP	UP	4.15189	2.46463	2.45375	5.64427	9.6881	6.85708	8.47826	11.2008	12.8914	3.02342	7.39648	10.8568	2.44639	3.5909	0.00728849	0.00071959
42245	hypothetical_protein_GLOTRDRAFT_42245,_partial_[Gloeophyllum_trabeum_ATCC_11539]	NA	NA	NA	NA	0	0	0	0	0	0	0	0	0	0	0	0	#DIV/0!	#DIV/0!	NA	NA
42262	PIN_domain-like_protein,_partial_[Gloeophyllum_trabeum_ATCC_11539]	5'-3' exonuclease	NA	NA	NA	0	0	0	0	0	0	0	0	0	0	0	0	#DIV/0!	#DIV/0!	NA	NA
42272	hypothetical_protein_GLOTRDRAFT_42272,_partial_[Gloeophyllum_trabeum_ATCC_11539]	NA	NA	NA	NA	0	0.256778	0.3791	0	0.763517	0.180172	0.0932409	0.165707	0.241928	0.211959	0.314563	0.166959	1.48407	0.787692	NA	NA
42312	cytochrome_b5_[Gloeophyllum_trabeum_ATCC_11539]	Putative steroid membrane receptor Hpr6.6/25-Dx	NA	NA	NA	6.05204	0.00195031	8.14855	0.00147555	0.960947	2.03349	2.49325	1.5962	0.00127381	4.73418	0.998637	1.36358	0.210942	0.288028	0.670568	1
42316	hypothetical_protein_GLOTRDRAFT_42316_[Gloeophyllum_trabeum_ATCC_11539]	NA	NA	NA	UP	3.70432	6.00204	4.17468	2.22801	3.98089	3.88769	12.0586	10.1752	14.5072	4.62701	3.36553	12.247	0.727365	2.64685	0.151037	0.00107652
42330	hypothetical_protein_GLOTRDRAFT_42330,_partial_[Gloeophyllum_trabeum_ATCC_11539]	NA	NA	DOWN	NA	3.12898	2.74624	2.19342	0.905763	0.253373	0.289958	1.8552	3.03675	3.70378	2.68955	0.483031	2.86524	0.179596	1.06533	0.0056634	0.0687748
42353	hypothetical_protein_GLOTRDRAFT_42353,_partial_[Gloeophyllum_trabeum_ATCC_11539]	NA	NA	NA	NA	10.0488	9.28532	9.17147	10.4181	7.51925	10.7511	13.3819	13.9051	14.6879	9.50187	9.5628	13.9916	1.00641	1.47251	0.041787	0.00341611
42359	kinase-like_protein,_partial_[Gloeophyllum_trabeum_ATCC_11539]	NA	NA	NA	NA	1.70699	1.09685	1.20675	0.83008	1.52995	1.92999	2.00368	1.63718	1.7822	1.33687	1.43001	1.80769	1.06967	1.35218	0.138669	0.0246029
42369	Phosphoenolpyruvate/pyruvate_domain-containing_protein_[Gloeophyllum_trabeum_ATCC_11539]	Isocitrate lyase	NA	UP	DOWN	542.058	678.532	500.922	3350.75	4631.5	1876.52	16.5776	13.595	23.0406	573.837	3286.26	17.7377	5.72681	0.0309108	0.00117841	5.6513e-06
42378	allantoin_permease_[Gloeophyllum_trabeum_ATCC_11539]	Uridine permease/thiamine transporter/allantoin transport	NA	NA	UP	0.321748	0.412077	0.313799	0.325733	0.281641	0.285038	1.26526	0.858669	1.17607	0.349208	0.29747	1.1	0.851843	3.14998	0.100362	0.00136468
42383	cytochrome_P450,_partial_[Gloeophyllum_trabeum_ATCC_11539]	Cytochrome P450 CYP2 subfamily	NA	NA	UP	1.37112	1.2145	1.09348	1.55092	2.06677	1.11398	2.30859	2.96446	2.63144	1.22637	1.57722	2.63483	1.28609	2.14849	0.0591141	0.00112139
42391	kinase-like_protein,_partial_[Gloeophyllum_trabeum_ATCC_11539]	NA	NA	NA	NA	2.59234	3.37317	2.80665	3.95314	4.09369	5.50792	2.67945	3.59869	3.08506	2.92405	4.51825	3.12107	1.5452	1.06738	0.0215869	0.0208598
42395	cytochrome_P450_[Gloeophyllum_trabeum_ATCC_11539]	Cytochrome P450 CYP4/CYP19/CYP26 subfamilies	NA	DOWN	DOWN	2.29968	1.82229	2.14174	0.0316212	0	0	0.147267	0.0741302	0.127655	2.0879	0.0105404	0.116351	0.00504832	0.0557261	0.000115428	5.71216e-05
42439	cytochrome_P450_[Gloeophyllum_trabeum_ATCC_11539]	Cytochrome P450 CYP4/CYP19/CYP26 subfamilies	NA	DOWN	NA	4.46482	4.01565	5.03913	0.674789	0.876	0.553999	4.50068	4.35426	4.37417	4.50653	0.701596	4.4097	0.155684	0.978514	0.000170404	0.00736248
42472	hypothetical_protein_GLOTRDRAFT_42472_[Gloeophyllum_trabeum_ATCC_11539]	DRIM (Down-regulated in metastasis)-like proteins	NA	NA	NA	6.66273	6.97992	7.1123	6.2238	6.49194	6.42205	4.8592	5.67899	4.88306	6.91832	6.37926	5.14042	0.922083	0.743016	0.0174391	0.0026406
42483	hypothetical_protein_GLOTRDRAFT_42483_[Gloeophyllum_trabeum_ATCC_11539]	Molecular chaperones HSP70/HSC70, HSP70 superfamily	NA	NA	UP	1.24406	1.56379	1.63256	1.19212	1.3605	1.83183	5.20108	6.37382	5.98176	1.48014	1.46148	5.85222	0.987398	3.95384	0.0572363	5.1427e-05
42497	Diphthine_synthase_[Gloeophyllum_trabeum_ATCC_11539]	Diphthine synthase	NA	NA	NA	19.8851	19.3272	19.4246	25.469	20.3049	22.624	22.7587	21.6999	26.3471	19.5456	22.7993	23.6019	1.16647	1.20753	0.015299	0.00373915
42562	D123-domain-containing_protein,_partial_[Gloeophyllum_trabeum_ATCC_11539]	Uncharacterized conserved protein	NA	NA	NA	6.73733	8.33957	6.06344	7.29405	5.9835	3.37928	5.70319	5.18713	5.51651	7.04678	5.55228	5.46894	0.787917	0.776091	0.333332	0.00643801
42573	multidrug_transporter_[Gloeophyllum_trabeum_ATCC_11539]	Synaptic vesicle transporter SVOP and related transporters (major facilitator superfamily)	NA	DOWN	DOWN	20.2847	26.751	19.0034	1.16421	2.10366	1.39436	4.6058	4.62914	4.88883	22.013	1.55408	4.70792	0.070598	0.21387	6.07183e-05	1.97954e-05
42575	3-deoxy-7-phosphoheptulonate_synthase,_partial_[Gloeophyllum_trabeum_ATCC_11539]	NA	NA	NA	DOWN	93.8382	83.3103	114.273	73.6026	54.2938	54.3602	18.5009	35.204	18.4908	97.1404	60.7522	24.0652	0.625406	0.247736	0.0231943	0.000793378
42576	protein_arginine_N-methyltransferase_[Gloeophyllum_trabeum_ATCC_11539]	Protein arginine N-methyltransferase PRMT1 and related enzymes	NA	DOWN	NA	12.3116	13.503	14.0611	6.0919	6.46829	6.54047	6.89862	8.15027	7.92048	13.2919	6.36689	7.65646	0.479005	0.576024	0.000679386	0.000321959
42610	phosphotyrosine_protein_phosphatases_II_[Gloeophyllum_trabeum_ATCC_11539]	Dual specificity phosphatase	NA	NA	NA	32.9688	29.448	28.1271	45.5443	35.6398	62.0909	47.4253	63.1522	42.8007	30.1813	47.7584	51.1261	1.58238	1.69397	0.0324735	0.00577532
42612	hypothetical_protein_GLOTRDRAFT_42612_[Gloeophyllum_trabeum_ATCC_11539]	NA	NA	DOWN	NA	11.582	10.8006	9.35226	5.2291	4.76376	4.27689	8.16581	6.32209	10.3589	10.5783	4.75658	8.28225	0.449655	0.782947	0.00115529	0.0453407
42633	hypothetical_protein_GLOTRDRAFT_42633_[Gloeophyllum_trabeum_ATCC_11539]	Phytoene/squalene synthetase	NA	NA	NA	8.38157	9.28538	7.60952	4.56726	4.3825	4.18956	6.43112	6.53322	9.69253	8.42549	4.37977	7.55229	0.519824	0.896362	0.00457536	0.0474983
42640	hypothetical_protein_GLOTRDRAFT_42640_[Gloeophyllum_trabeum_ATCC_11539]	NA	NA	DOWN	DOWN	253.484	217.657	299.472	7.7824	12.9916	4.2151	11.1789	7.90394	5.39123	256.871	8.3297	8.15802	0.0324275	0.0317592	0.000289055	0.000296484
42660	hypothetical_protein_GLOTRDRAFT_42660_[Gloeophyllum_trabeum_ATCC_11539]	NA	NA	NA	NA	170.439	155.494	189.333	254.307	236.698	546.409	267.075	370.661	280.484	171.755	345.805	306.073	2.01336	1.78203	0.0556643	0.00493738
42668	AhpC-TSA-domain-containing_protein,_partial_[Gloeophyllum_trabeum_ATCC_11539]	Alkyl hydroperoxide reductase, thiol specific antioxidant and related enzymes	NA	NA	NA	1016.57	900.476	979.736	1642.8	1541.44	769.139	1514.58	1040.45	1537.34	965.593	1317.79	1364.12	1.36475	1.41273	0.210563	0.0146494
42674	hypothetical_protein_GLOTRDRAFT_42674_[Gloeophyllum_trabeum_ATCC_11539]	Beta-tubulin folding cofactor D	NA	NA	NA	13.7071	14.8354	12.9978	10.3877	13.2492	8.90717	12.0023	11.9918	13.7959	13.8468	10.848	12.5967	0.783432	0.909718	0.0404786	0.00386323
42683	ENTH-domain-containing_protein_[Gloeophyllum_trabeum_ATCC_11539]	Equilibrative nucleoside transporter protein	NA	NA	NA	71.6153	73.8839	89.8796	77.0375	75.8914	82.7947	72.6181	88.4423	79.0629	78.4596	78.5745	80.0411	1.00146	1.02016	0.0173252	0.00570568
42684	monocarboxylate_permease_[Gloeophyllum_trabeum_ATCC_11539]	Monocarboxylate transporter	NA	NA	NA	24.8015	30.6234	30.2304	27.966	32.4582	33.1765	17.8136	16.1581	15.8188	28.5518	31.2002	16.5968	1.09276	0.581289	0.0260562	0.000358748
42690	hypothetical_protein_GLOTRDRAFT_42690_[Gloeophyllum_trabeum_ATCC_11539]	Predicted histone tail methylase containing SET domain	NA	NA	UP	2.49258	2.11669	2.69142	2.86653	3.55269	2.01717	7.35042	7.01564	7.0412	2.43357	2.81213	7.13575	1.15556	2.93222	0.0636938	8.03972e-05
42703	Phosphoenolpyruvate/pyruvate_domain-containing_protein_[Gloeophyllum_trabeum_ATCC_11539]	NA	NA	NA	DOWN	17.5856	12.0062	14.1326	11.7734	8.13467	5.03417	5.8296	4.71528	5.73915	14.5748	8.31408	5.42801	0.570442	0.372424	0.0653263	0.000273371
42738	WD40_repeat-like_protein,_partial_[Gloeophyllum_trabeum_ATCC_11539]	Notchless-like WD40 repeat-containing protein	NA	NA	NA	1.03461	0.994005	0.825944	0.654951	0.923849	0.582952	1.10304	1.12429	0.944653	0.951521	0.720584	1.05733	0.757297	1.1112	0.0411401	0.0096327
42742	hypothetical_protein_GLOTRDRAFT_42742_[Gloeophyllum_trabeum_ATCC_11539]	NA	NA	NA	DOWN	13.3354	12.4113	5.78007	9.66208	13.0816	7.14364	4.19283	4.32048	4.8478	10.5089	9.96245	4.4537	0.947999	0.423802	0.168842	0.0089568
42747	26S_proteasome_subunit_P45_[Gloeophyllum_trabeum_ATCC_11539]	26S proteasome regulatory complex, ATPase RPT5	NA	NA	NA	81.2981	74.3319	73.6246	45.2052	41.2471	57.7812	38.3849	44.0256	36.0002	76.4182	48.0779	39.4702	0.629141	0.516503	0.0110046	0.00014762
42764	chorismate_mutase_[Gloeophyllum_trabeum_ATCC_11539]	Chorismate mutase	NA	NA	NA	63.6497	76.3331	63.3188	61.9752	61.279	59.3125	49.6801	52.1876	53.8383	67.7672	60.8556	51.902	0.898009	0.765887	0.0156363	0.00186397
42777	hypothetical_protein_GLOTRDRAFT_42777_[Gloeophyllum_trabeum_ATCC_11539]	NA	NA	DOWN	DOWN	27.6111	19.101	17.9183	3.82569	2.36638	5.95996	4.60014	4.82815	5.00934	21.5435	4.05068	4.81254	0.188023	0.223388	0.00166939	0.000151254
42809	acid_protease_[Gloeophyllum_trabeum_ATCC_11539]	NA	NA	NA	NA	24.4768	25.0931	18.5218	34.6978	36.9497	67.0406	20.5753	23.7371	25.2319	22.6972	46.2294	23.1814	2.03679	1.02133	0.0167584	0.0498409
42823	hypothetical_protein_GLOTRDRAFT_42823_[Gloeophyllum_trabeum_ATCC_11539]	NA	NA	NA	NA	23.4007	19.1559	21.6896	13.1916	20.739	19.3166	15.0948	13.2907	15.7168	21.4154	17.7491	14.7007	0.828798	0.686455	0.119447	0.00225512
42824	hypothetical_protein_GLOTRDRAFT_42824,_partial_[Gloeophyllum_trabeum_ATCC_11539]	NA	NA	UP	NA	170.293	213.962	160.743	1454.92	2102.13	1748.45	245.254	109.222	233.963	181.666	1768.5	196.146	9.73491	1.07971	2.90368e-05	1
42827	hypothetical_protein_GLOTRDRAFT_42827_[Gloeophyllum_trabeum_ATCC_11539]	WD40 repeat-containing protein	NA	NA	NA	1.91856	1.78411	2.19974	1.86748	2.19859	2.0107	4.28447	3.12611	4.3107	1.96747	2.02559	3.90709	1.02954	1.98585	0.0232614	0.00101486
42828	hypothetical_protein_GLOTRDRAFT_42828_[Gloeophyllum_trabeum_ATCC_11539]	tRNA-splicing endonuclease positive effector (SEN1)	NA	NA	NA	3.78216	3.3876	3.20655	2.22962	2.81615	3.4751	2.32734	2.37506	2.53906	3.45877	2.84029	2.41382	0.821186	0.697885	0.0883346	0.00144775
42833	kinase-like_protein,_partial_[Gloeophyllum_trabeum_ATCC_11539]	MEKK and related serine/threonine protein kinases	NA	NA	UP	0.592319	1.14802	2.0513	1.68131	2.24025	1.28766	5.80339	4.21026	7.35921	1.26388	1.73641	5.79095	1.37387	4.58189	0.160484	0.00588944
42871	P-loop_containing_nucleoside_triphosphate_hydrolase_protein,_partial_[Gloeophyllum_trabeum_ATCC_11539]	AAA ATPase containing von Willebrand factor type A (vWA) domain	NA	NA	NA	3.09897	3.62984	2.61216	3.39285	5.62362	3.79461	3.51047	4.7292	3.8533	3.11366	4.27036	4.03099	1.37149	1.29461	0.0380656	0.0148534
42893	CoA-transferase_family_III_[Gloeophyllum_trabeum_ATCC_11539]	Predicted L-carnitine dehydratase/alpha-methylacyl-CoA racemase	NA	NA	NA	54.2509	50.7647	49.2909	40.256	35.8479	23.8036	27.604	24.1945	28.855	51.4355	33.3025	26.8845	0.647461	0.522684	0.0330544	0.000104564
42899	acyl-CoA_N-acyltransferase_[Gloeophyllum_trabeum_ATCC_11539]	NA	NA	NA	NA	5.10456	8.93466	18.2799	10.7279	6.87078	3.52244	4.54883	6.79117	6.16069	10.7731	7.04036	5.83356	0.653515	0.541496	1	0.242168
42902	hypothetical_protein_GLOTRDRAFT_42902,_partial_[Gloeophyllum_trabeum_ATCC_11539]	NA	NA	UP	UP	5.84871	7.50719	4.98188	26.0188	33.5545	43.1176	25.8218	31.4109	20.1011	6.11259	34.2303	25.7779	5.59996	4.21718	0.00096498	0.000977839
42923	glutathione_synthase_[Gloeophyllum_trabeum_ATCC_11539]	Glutathione synthetase	NA	NA	NA	15.294	14.1992	14.2965	11.9747	12.4502	16.6026	15.4063	15.6285	14.7693	14.5966	13.6758	15.268	0.936919	1.046	0.0447387	0.0037399
42925	hypothetical_protein_NEOLEDRAFT_1176866_[Neolentinus_lepideus_HHB14362_ss-1]	FOG: Zn-finger	NA	DOWN	DOWN	13.9538	17.697	12.7628	0.844342	0.871529	2.32973	4.68823	8.24004	6.51392	14.8045	1.34853	6.48073	0.0910892	0.437753	0.000945317	0.00190145
42946	transaldolase_[Gloeophyllum_trabeum_ATCC_11539]	Transaldolase	NA	DOWN	NA	10.4405	7.80089	9.61206	4.63627	4.12003	2.45235	12.3941	12.1886	14.5561	9.28447	3.73622	13.0463	0.402416	1.40517	0.00622335	0.00598799
42980	SRF-TF-domain-containing_protein,_partial_[Gloeophyllum_trabeum_ATCC_11539]	Regulator of arginine metabolism and related MADS box-containing transcription factors	NA	NA	NA	149.921	153.801	158.57	283.226	209.148	244.582	144.831	227.252	144.593	154.097	245.652	172.225	1.59414	1.11764	0.00284527	0.189926
42983	hypothetical_protein_GLOTRDRAFT_42983,_partial_[Gloeophyllum_trabeum_ATCC_11539]	NA	NA	NA	NA	16.7548	16.7101	15.0569	15.7643	12.728	14.3718	16.161	15.1543	15.5298	16.1739	14.288	15.6151	0.8834	0.965447	0.0250857	0.00432787
43065	DNA_repair_helicase_[Gloeophyllum_trabeum_ATCC_11539]	Helicase of the DEAD superfamily	NA	NA	DOWN	1.11809	1.26573	0.9433	0.354104	0.690577	0.290593	0.473239	0.389418	0.612267	1.10904	0.445091	0.491641	0.40133	0.443303	0.0119651	0.00188685
43067	hypothetical_protein_GLOTRDRAFT_43067_[Gloeophyllum_trabeum_ATCC_11539]	NA	NA	NA	NA	44.2559	40.7097	41.8172	59.2704	71.9329	78.086	41.3003	56.1428	40.7046	42.261	69.7631	46.0492	1.65077	1.08964	0.0017653	0.0258359
43094	kinase-like_protein_[Gloeophyllum_trabeum_ATCC_11539]	Tyrosine kinase specific for activated (GTP-bound) p21cdc42Hs	NA	NA	NA	8.92481	10.5375	11.5423	8.04202	7.93214	4.48856	10.9579	7.87051	11.4222	10.3349	6.82091	10.0835	0.659991	0.975683	0.0873213	0.0595933
43128	O-methyltransferase_[Gloeophyllum_trabeum_ATCC_11539]	Hydroxyindole-O-methyltransferase and related SAM-dependent methyltransferases	NA	NA	NA	3.34849	2.43745	2.2373	0.996447	1.70652	1.15139	4.91628	4.40916	5.21921	2.67441	1.28479	4.84822	0.480399	1.81282	0.0150565	0.00280614
43151	acyltransferase_ChoActase/COT/CPT_[Gloeophyllum_trabeum_ATCC_11539]	Carnitine O-acyltransferase CRAT	NA	UP	UP	22.6023	22.5671	24.3921	114.025	110.257	116.068	84.7024	76.258	83.986	23.1872	113.45	81.6488	4.89279	3.52129	2.16134e-05	7.37963e-06
43185	hypothetical_protein_GLOTRDRAFT_43185_[Gloeophyllum_trabeum_ATCC_11539]	NA	NA	NA	NA	0.0481938	0.142339	0.180987	0	0.0608957	0	0	0	0.0613633	0.12384	0.0202986	0.0204544	0.16391	0.165168	NA	NA
43196	vanillyl-alcohol_oxidase_[Gloeophyllum_trabeum_ATCC_11539]	Proteins containing the FAD binding domain	AA4	NA	DOWN	59.243	91.712	49.2025	69.9009	108.212	141.591	25.8852	25.5427	25.585	66.7191	106.568	25.671	1.59726	0.384762	0.0665878	0.00173881
43201	hypothetical_protein_GLOTRDRAFT_43201_[Gloeophyllum_trabeum_ATCC_11539]	Predicted C3H1-type Zn-finger protein	NA	NA	NA	36.645	33.1432	42.685	24.5261	22.8859	27.3912	26.9634	29.9428	26.3151	37.491	24.9344	27.7404	0.665077	0.739921	0.0108587	0.00419655
43206	P-loop_containing_nucleoside_triphosphate_hydrolase_protein_[Gloeophyllum_trabeum_ATCC_11539]	dsRNA-specific nuclease Dicer and related ribonucleases	NA	NA	NA	2.23824	2.03086	1.85103	1.18225	2.27684	1.73537	1.1353	1.16816	1.27988	2.04004	1.73149	1.19445	0.84875	0.5855	0.233427	0.000895443
43242	hypothetical_protein_GLOTRDRAFT_43242,_partial_[Gloeophyllum_trabeum_ATCC_11539]	NA	NA	NA	NA	2.2865	2.57524	2.0892	0.869027	1.45137	0.553721	2.76373	2.21864	3.16765	2.31698	0.958039	2.71668	0.413486	1.17251	0.0836633	0.0665654
43247	P-loop_containing_nucleoside_triphosphate_hydrolase_protein,_partial_[Gloeophyllum_trabeum_ATCC_11539]	AAA+-type ATPase	NA	NA	NA	11.9972	10.0668	7.39396	12.0011	9.17404	6.83288	4.28257	6.38492	5.83658	9.81933	9.33601	5.50136	0.950779	0.560258	0.0967056	0.00763867
43255	glutathione_S-transferase_[Gloeophyllum_trabeum_ATCC_11539]	Glutathione S-transferase	NA	NA	NA	26.5102	24.8297	26.547	35.6585	39.8137	31.4972	19.8617	17.0854	18.0557	25.9623	35.6565	18.3343	1.37339	0.706188	0.00951178	0.00133938
43312	NAD_P-binding_protein_[Gloeophyllum_trabeum_ATCC_11539]	Mitochondrial/plastidial beta-ketoacyl-ACP reductase	NA	NA	NA	27.746	25.4751	21.7035	39.3368	32.5817	35.3726	31.786	39.585	30.8979	24.9749	35.7637	34.0896	1.43199	1.36496	0.00537953	0.0114611
43328	hypothetical_protein_GLOTRDRAFT_43328,_partial_[Gloeophyllum_trabeum_ATCC_11539]	AAA ATPase containing von Willebrand factor type A (vWA) domain	NA	NA	NA	5.62197	4.85938	5.49301	5.79368	9.50656	6.81706	4.15433	5.80576	4.67368	5.32479	7.37244	4.87792	1.38455	0.916078	0.0280291	0.0369898
43332	TPR-like_protein,_partial_[Gloeophyllum_trabeum_ATCC_11539]	Uncharacterized conserved protein, contains LRR repeats	NA	NA	NA	12.8288	14.5644	18.3865	12.3898	10.3888	10.117	16.3721	20.0252	17.0005	15.2599	10.9652	17.7993	0.718563	1.16641	0.0314427	0.03254
43344	Pet127-domain-containing_protein_[Gloeophyllum_trabeum_ATCC_11539]	NA	NA	NA	NA	5.81301	5.58664	6.04754	3.74869	4.23089	4.34113	3.4791	3.44345	2.92759	5.81573	4.1069	3.28338	0.706171	0.564569	0.0106854	0.000445082
43396	galactose_oxidase_[Gloeophyllum_trabeum_ATCC_11539]	Kelch repeat-containing proteins	NA	UP	NA	27.0502	32.4785	29.8476	84.7641	110.454	110.44	57.8229	43.5369	49.8184	29.7921	101.886	50.3927	3.4199	1.69148	8.67973e-05	0.00132101
43402	hypothetical_protein_GLOTRDRAFT_43402_[Gloeophyllum_trabeum_ATCC_11539]	Predicted Zn-finger protein	NA	NA	NA	18.5363	19.5981	20.0499	13.3958	13.7931	24.3236	10.1279	12.7689	9.2464	19.3948	17.1708	10.7144	0.885334	0.552439	0.442181	0.000744722
43422	S-adenosyl-L-methionine-dependent_methyltransferase_[Gloeophyllum_trabeum_ATCC_11539]	NA	NA	NA	DOWN	96.3141	143.055	32.717	14.8912	26.5206	45.708	2.50169	2.11353	2.90362	90.6953	29.0399	2.50628	0.320192	0.027634	0.0760689	0.000258705
43428	Pkinase-domain-containing_protein,_partial_[Gloeophyllum_trabeum_ATCC_11539]	Dual specificity; serine/threonine and tyrosine kinase	NA	NA	NA	13.3232	12.7602	12.2544	8.6162	13.1215	8.83851	8.21445	7.16037	8.48902	12.7793	10.1921	7.95462	0.797548	0.622462	0.045405	0.000816005
43434	Translin_[Gloeophyllum_trabeum_ATCC_11539]	Translin family protein	NA	NA	NA	21.8457	22.1989	18.692	25.1474	23.0137	12.9252	20.2742	12.6371	18.7522	20.9122	20.3621	17.2211	0.973696	0.823498	0.416076	0.0501696
43440	P-loop_containing_nucleoside_triphosphate_hydrolase_protein_[Gloeophyllum_trabeum_ATCC_11539]	ATP-dependent DNA helicase	NA	NA	NA	0	0	0	0	0	0	0	0	0	0	0	0	#DIV/0!	#DIV/0!	NA	NA
43449	hypothetical_protein_GLOTRDRAFT_43449_[Gloeophyllum_trabeum_ATCC_11539]	NA	NA	NA	NA	6.16032	5.91588	5.4631	3.12248	3.40569	3.50368	5.18289	3.6173	3.99092	5.84643	3.34395	4.26371	0.571965	0.729283	0.0145701	0.00908214
43454	hypothetical_protein_GLOTRDRAFT_43454,_partial_[Gloeophyllum_trabeum_ATCC_11539]	NA	NA	NA	NA	11.0391	13.7914	12.1883	12.0818	14.1846	11.0592	17.8838	17.2618	16.0482	12.3396	12.4418	17.0646	1.00829	1.38291	0.0337527	0.00562926
43461	galactose_mutarotase-like_protein,_partial_[Gloeophyllum_trabeum_ATCC_11539]	Predicted mutarotase	NA	NA	NA	17.1232	17.0236	17.0445	8.84771	9.25778	24.1747	11.2486	15.9199	11.0987	17.0638	14.0934	12.7557	0.825924	0.747532	0.589531	0.00735773
43472	MFS_general_substrate_transporter_[Gloeophyllum_trabeum_ATCC_11539]	Synaptic vesicle transporter SVOP and related transporters (major facilitator superfamily)	NA	NA	NA	12.5927	15.2022	11.8239	5.82707	8.49422	7.20693	16.4718	16.7935	15.9545	13.2063	7.17607	16.4066	0.543383	1.24233	0.0047325	0.00585355
43484	P-loop_containing_nucleoside_triphosphate_hydrolase_protein,_partial_[Gloeophyllum_trabeum_ATCC_11539]	AAA ATPase containing von Willebrand factor type A (vWA) domain	NA	NA	NA	4.43799	6.65016	4.12903	5.61151	8.44608	5.66286	5.19682	7.91566	6.2911	5.07239	6.57348	6.46786	1.29593	1.27511	0.0640789	0.0668265
43495	WD40_repeat-like_protein_[Gloeophyllum_trabeum_ATCC_11539]	WD40 repeat-containing protein	NA	NA	NA	0.0611414	0.0603808	0.0912933	0.459751	0.517351	0.261503	0.527774	0.153928	0.497463	0.0709385	0.412868	0.393055	5.82009	5.54078	NA	NA
43519	hypothetical_protein_GLOTRDRAFT_43519_[Gloeophyllum_trabeum_ATCC_11539]	Regulator of ATP-sensitive K+ channels Alpha-endosulfine/ARPP-19 and related cAMP-regulated phosphoproteins	NA	NA	NA	828.558	763.3	786.328	1872.57	1277.83	1203.47	1783.25	1408.13	1593.62	792.729	1451.29	1595	1.83075	2.01204	0.00972009	0.00022352
43526	hypothetical_protein_GLOTRDRAFT_43526_[Gloeophyllum_trabeum_ATCC_11539]	NA	NA	NA	NA	225.476	237.967	256.451	221.008	100.941	56.782	128.004	140.855	153.651	239.965	126.244	140.837	0.526092	0.586906	0.0588053	0.00033491
43537	kinase-like_protein,_partial_[Gloeophyllum_trabeum_ATCC_11539]	Tyrosine kinase specific for activated (GTP-bound) p21cdc42Hs	NA	DOWN	DOWN	37.8361	36.2494	23.3558	4.28794	7.26595	6.95541	8.40754	9.27034	10.2725	32.4805	6.16977	9.31681	0.189953	0.286844	0.000679386	0.000232735
43542	glutamine_synthetase/guanido_kinase_[Gloeophyllum_trabeum_ATCC_11539]	Glutamine synthetase	NA	UP	NA	52.6255	47.5732	44.834	101.379	109.93	127.623	49.1703	47.3936	46.3463	48.3442	112.977	47.6367	2.33693	0.985365	0.000286121	0.00265644
43544	Clavaminate_synthase-like_protein,_partial_[Gloeophyllum_trabeum_ATCC_11539]	Iron/ascorbate family oxidoreductases	NA	NA	NA	17.9044	17.3753	16.3849	26.0848	24.5525	25.3392	22.8248	21.9499	22.0391	17.2216	25.3255	22.2712	1.47057	1.29322	0.00296587	0.00213406
43577	hypothetical_protein_GLOTRDRAFT_43577,_partial_[Gloeophyllum_trabeum_ATCC_11539]	NA	NA	NA	NA	296.511	263.867	321.183	297.073	335.282	210.091	206.523	212.353	194.575	293.854	280.815	204.484	0.955629	0.695868	0.198463	0.00187342
43578	hypothetical_protein_GLOTRDRAFT_43578_[Gloeophyllum_trabeum_ATCC_11539]	Sterol reductase/lamin B receptor	NA	NA	NA	2.8344	5.59089	8.08683	3.62642	4.08874	1.71922	18.3361	10.7377	17.6184	5.50404	3.1448	15.5641	0.571361	2.82775	0.272847	0.0107014
43580	cytochrome_P450_[Gloeophyllum_trabeum_ATCC_11539]	Cytochrome P450 CYP2 subfamily	NA	UP	NA	8.24789	6.87595	3.7363	16.9332	27.0476	15.9677	21.4512	9.95448	15.4889	6.28671	19.9828	15.6315	3.17857	2.48643	0.00545572	0.0169972
43584	Thiamin_diphosphate-binding_protein_[Gloeophyllum_trabeum_ATCC_11539]	NA	NA	UP	UP	0.994814	0.75931	0.605873	10.922	13.9401	5.21397	23.6723	12.7552	23.6417	0.786665	10.0254	20.0231	12.7441	25.4531	0.000486375	3.35119e-05
43606	NAD_P-binding_protein_[Gloeophyllum_trabeum_ATCC_11539]	Hydroxysteroid 17-beta dehydrogenase 11	NA	UP	NA	182.432	174.13	170.39	402.834	348.263	509.823	171.49	165.205	182.521	175.651	420.307	173.072	2.39286	0.98532	0.000525281	0.0013165
43607	hypothetical_protein_GLOTRDRAFT_43607_[Gloeophyllum_trabeum_ATCC_11539]	NA	GH16	NA	NA	0.510943	0.725111	0.661822	0.314977	0.80253	0.312031	1.57752	0.841459	1.7913	0.632626	0.476513	1.40343	0.753231	2.21842	0.14949	0.0219859
43638	hypothetical_protein_GLOTRDRAFT_43638,_partial_[Gloeophyllum_trabeum_ATCC_11539]	NA	NA	NA	NA	1.32688	1.39336	1.15315	2.10222	1.63506	1.73102	1.84101	1.19395	1.89953	1.29113	1.82277	1.64483	1.41176	1.27395	0.0298497	0.0253725
43651	amidohydrolase_2_[Gloeophyllum_trabeum_ATCC_11539]	Predicted metal-dependent hydrolase of the TIM-barrel fold	NA	DOWN	NA	5.1566	6.36006	8.08013	1.21537	1.55374	0.790757	4.15723	3.73677	3.81545	6.53226	1.18662	3.90315	0.181656	0.597519	0.000724845	0.00565982
43704	cyclopropane-fatty-acyl-phospholipid_synthase_[Gloeophyllum_trabeum_ATCC_11539]	NA	NA	NA	DOWN	41.4715	46.0558	45.3939	25.8841	36.3136	22.0766	15.122	12.1862	11.7331	44.3071	28.0914	13.0138	0.634017	0.293717	0.0274122	2.58226e-05
43734	UDP-Glycosyltransferase/glycogen_phosphorylase_[Gloeophyllum_trabeum_ATCC_11539]	Glycosyltransferase	GT4	NA	NA	8.39567	8.96788	9.03097	7.83824	5.77408	5.90344	6.59778	8.03225	6.53789	8.79818	6.50525	7.05597	0.739387	0.801981	0.0214094	0.00444054
43735	kinase-like_protein,_partial_[Gloeophyllum_trabeum_ATCC_11539]	Polo-like serine/threonine protein kinase	NA	NA	NA	0.743751	0.362165	0.546715	0.661229	1.10837	0	1.66099	1.24473	1.54983	0.550877	0.589867	1.48518	1.07078	2.69604	0.750602	0.011498
43755	DUF185-domain-containing_protein_[Gloeophyllum_trabeum_ATCC_11539]	Uncharacterized conserved protein	NA	DOWN	NA	12.6464	13.8694	11.9134	6.76565	5.55099	6.31883	9.33357	14.1911	9.94818	12.8097	6.21182	11.1576	0.48493	0.871028	0.00140943	0.0751382
43770	laccase_hybrid_[Gloeophyllum_trabeum_ATCC_11539]	Multicopper oxidases	AA1_1	NA	NA	2.53937	2.9957	3.18406	1.45134	2.11273	1.65676	4.47308	5.1362	3.97233	2.90638	1.74028	4.5272	0.598778	1.55768	0.0132019	0.00465465
43773	hypothetical_protein_GLOTRDRAFT_43773_[Gloeophyllum_trabeum_ATCC_11539]	NA	NA	NA	UP	34.0636	30.9382	38.1745	61.8456	51.8026	71.6804	87.3529	67.6303	78.8264	34.3921	61.7762	77.9365	1.79623	2.26612	0.0013678	0.000213753
43776	kinase-like_protein_[Gloeophyllum_trabeum_ATCC_11539]	LAMMER dual specificity kinases	NA	NA	NA	68.988	74.0206	70.4181	61.9566	64.6327	63.5542	48.0848	62.4607	51.4851	71.1422	63.3812	54.0102	0.890908	0.759186	0.0110533	0.00318898
43780	hypothetical_protein_GLOTRDRAFT_43780_[Gloeophyllum_trabeum_ATCC_11539]	NA	NA	NA	NA	4.49572	3.6434	3.80787	2.39495	2.02111	2.54662	4.56206	4.25555	4.89002	3.98233	2.32089	4.56921	0.582798	1.14737	0.0493291	0.018835
43804	hypothetical_protein_GLOTRDRAFT_43804,_partial_[Gloeophyllum_trabeum_ATCC_11539]	NA	NA	NA	DOWN	34.0568	24.7907	24.9378	40.8946	30.5281	22.1042	13.3119	9.83748	13.2365	27.9284	31.1756	12.1286	1.11627	0.434275	0.51398	0.000531295
43838	MFS_general_substrate_transporter_[Gloeophyllum_trabeum_ATCC_11539]	NA	NA	NA	DOWN	30.749	33.7105	36.8557	18.0103	15.6914	17.7244	11.3203	11.6915	11.514	33.7718	17.1421	11.5086	0.507586	0.340777	0.000854637	1.7245e-05
43841	acyl-CoA_N-acyltransferase_[Gloeophyllum_trabeum_ATCC_11539]	NA	NA	NA	NA	17.3902	24.0927	27.4896	8.3182	5.24394	12.2555	3.96517	13.9796	4.28149	22.9908	8.60587	7.40874	0.374317	0.322248	0.0132959	0.0118666
43849	ankyrin_[Gloeophyllum_trabeum_ATCC_11539]	26S proteasome regulatory complex, subunit PSMD10	NA	NA	NA	34.4977	34.4036	28.2477	30.1915	21.376	21.0181	17.9772	14.9492	17.7079	32.383	24.1952	16.8781	0.747157	0.521202	0.0636479	0.000402257
43851	hypothetical_protein_GLOTRDRAFT_43851_[Gloeophyllum_trabeum_ATCC_11539]	Arylacetamide deacetylase	NA	NA	NA	0.0531882	0	0.0404931	0	0.124999	0.146718	0.11411	0.101738	0.132703	0.0312271	0.0905722	0.116183	2.90044	3.72059	NA	NA
43878	protein_phosphatase_methylesterase_[Gloeophyllum_trabeum_ATCC_11539]	Predicted acetyltransferases and hydrolases with the alpha/beta hydrolase fold	NA	NA	NA	31.0762	32.8114	31.3707	32.2918	25.9425	21.4322	25.6495	26.88	26.4067	31.7528	26.5555	26.312	0.83632	0.828653	0.0599263	0.00156846
43883	aquaporin-like_protein_[Gloeophyllum_trabeum_ATCC_11539]	Aquaporin (major intrinsic protein family)	NA	NA	NA	0.855297	0.983362	1.38939	1.15912	0.634778	0.752259	1.77322	1.79256	1.19242	1.07602	0.848719	1.58606	0.78876	1.47402	0.103445	0.0280325
43890	hypothetical_protein_GLOTRDRAFT_43890_[Gloeophyllum_trabeum_ATCC_11539]	Mitochondrial import inner membrane translocase, subunit TIM13	NA	NA	NA	134.703	140.031	129.416	115.627	68.0999	87.1463	78.532	100.549	98.546	134.717	90.291	92.5425	0.670228	0.686941	0.0209075	0.00165013
43893	kinase-like_protein_[Gloeophyllum_trabeum_ATCC_11539]	Casein kinase (serine/threonine/tyrosine protein kinase)	NA	NA	NA	59.8196	56.1496	52.6946	57.2813	62.5696	86.2534	62.4044	69.8249	59.4451	56.2213	68.7014	63.8915	1.22198	1.13643	0.0601559	0.00430628
43895	isopenicillin_N_synthetase_[Gloeophyllum_trabeum_ATCC_11539]	Iron/ascorbate family oxidoreductases	NA	DOWN	DOWN	2.58447	1.86934	1.44541	0.223303	0.368566	0.144875	0.664904	0.993764	0.870203	1.96641	0.245581	0.842957	0.124888	0.428678	0.00222731	0.0039719
43899	hypothetical_protein_GLOTRDRAFT_43899_[Gloeophyllum_trabeum_ATCC_11539]	NA	NA	NA	NA	9.72694	4.58894	7.14978	4.76356	4.63113	6.85845	12.0283	17.4914	16.2239	7.15522	5.41772	15.2478	0.75717	2.13101	0.106061	0.0120811
43933	hypothetical_protein_GLOTRDRAFT_43933_[Gloeophyllum_trabeum_ATCC_11539]	NA	NA	NA	NA	0	0	0	0	0	0	0	0	0	0	0	0	#DIV/0!	#DIV/0!	NA	NA
43937	hypothetical_protein_GLOTRDRAFT_43937_[Gloeophyllum_trabeum_ATCC_11539]	NA	NA	NA	NA	6.77342	8.89578	9.80839	12.245	4.85058	1.84677	6.77609	4.81283	4.43522	8.49253	6.3141	5.34138	0.743489	0.62895	0.28111	0.0289395
43940	FAD/NAD_P-binding_domain-containing_protein_[Gloeophyllum_trabeum_ATCC_11539]	Kynurenine 3-monooxygenase and related flavoprotein monooxygenases	NA	DOWN	DOWN	6.52688	5.58655	6.68388	0.912327	1.27279	0.773446	2.47976	1.98387	2.48873	6.26577	0.986187	2.31745	0.157393	0.369859	0.000169765	0.000146111
43945	aquaporin-like_protein_[Gloeophyllum_trabeum_ATCC_11539]	Aquaporin (major intrinsic protein family)	NA	NA	NA	21.9429	24.5317	32.5421	16.0147	20.2137	15.5735	17.7162	15.0542	15.9403	26.3389	17.2673	16.2369	0.655583	0.616461	0.0182031	0.00471895
43952	DnaJ-domain-containing_protein_[Gloeophyllum_trabeum_ATCC_11539]	Molecular chaperone (DnaJ superfamily)	NA	NA	NA	13.8735	15.8115	11.2972	9.36399	8.75466	7.57252	20.6847	19.1228	20.3306	13.6608	8.56372	20.046	0.626885	1.46742	0.0129948	0.00325403
43985	hypothetical_protein_GLOTRDRAFT_43985,_partial_[Gloeophyllum_trabeum_ATCC_11539]	NA	NA	NA	NA	0	0	0	0	0	0	0	0	0	0	0	0	#DIV/0!	#DIV/0!	NA	NA
44000	ornithine_decarboxylase_[Gloeophyllum_trabeum_ATCC_11539]	Ornithine decarboxylase	NA	NA	DOWN	99.019	97.115	89.6104	76.9461	71.0614	82.529	34.401	43.1786	33.1425	95.2481	76.8455	36.9074	0.806793	0.387487	0.0086307	6.75853e-05
44016	aldehyde_dehydrogenase_family_protein,_partial_[Gloeophyllum_trabeum_ATCC_11539]	Aldehyde dehydrogenase	NA	NA	UP	20.9916	26.9142	12.9481	36.6534	28.1584	38.3411	63.6155	116.243	61.2443	20.2847	34.3843	80.3678	1.69509	3.962	0.0246554	0.00239924
44037	DUF572-domain-containing_protein_[Gloeophyllum_trabeum_ATCC_11539]	C2C2-type Zn-finger protein	NA	NA	NA	14.3189	14.1935	16.6026	13.8909	9.2285	8.83548	16.7051	16.3467	13.1005	15.0383	10.6516	15.3841	0.708298	1.02299	0.0517942	0.0156716
44070	hypothetical_protein_GLOTRDRAFT_44070_[Gloeophyllum_trabeum_ATCC_11539]	NA	NA	UP	DOWN	98.9264	119.404	98.3441	215.322	250.859	217.059	28.8106	28.5718	25.7068	105.558	227.747	27.6964	2.15755	0.262381	0.000442098	1.965e-05
44079	acyl-CoA_dehydrogenase_NM_domain-like_protein_[Gloeophyllum_trabeum_ATCC_11539]	Very-long-chain acyl-CoA dehydrogenase	NA	NA	NA	18.4453	19.6789	18.8509	21.6756	29.9114	33.4424	31.3697	40.1587	26.753	18.9917	28.3432	32.7605	1.4924	1.72499	0.00996422	0.00342283
44097	hypothetical_protein_GLOTRDRAFT_44097,_partial_[Gloeophyllum_trabeum_ATCC_11539]	NA	NA	NA	NA	5.98848	7.27109	5.91444	5.14651	4.93961	5.94224	6.15448	6.10469	4.64225	6.39134	5.34278	5.63381	0.835942	0.881476	0.0295325	0.0135344
44099	P-loop_containing_nucleoside_triphosphate_hydrolase_protein,_partial_[Gloeophyllum_trabeum_ATCC_11539]	ATP-dependent DNA helicase	NA	NA	NA	0	0	0	0	0	0	0	0	0	0	0	0	#DIV/0!	#DIV/0!	NA	NA
44111	Erg28-like_protein_[Gloeophyllum_trabeum_ATCC_11539]	Predicted membrane protein	NA	UP	NA	76.716	65.446	62.3872	223.145	163.587	187.144	121.375	110.014	113.258	68.1831	191.292	114.883	2.80557	1.68491	0.000222472	0.00054568
44116	NAD_P-binding_protein_[Gloeophyllum_trabeum_ATCC_11539]	Predicted NAD-dependent oxidoreductase	NA	NA	NA	0	0	0	0.0632203	0	0	0	0	0.0371686	0	0.0210734	0.0123895	#DIV/0!	#DIV/0!	NA	NA
44118	hypothetical_protein_GLOTRDRAFT_44118,_partial_[Gloeophyllum_trabeum_ATCC_11539]	Uncharacterized conserved protein	NA	NA	NA	37.2542	37.9115	33.4155	42.9772	37.4022	46.9309	46.681	50.1155	43.1559	36.1937	42.4368	46.6508	1.17249	1.28892	0.0181671	0.002729
44121	hypothetical_protein_GLOTRDRAFT_44121_[Gloeophyllum_trabeum_ATCC_11539]	Vacuolar assembly/sorting proteins VPS39/VAM6/VPS3	NA	NA	NA	13.8484	14.5812	15.5232	11.2026	12.9695	16.8632	18.2466	21.5671	18.7582	14.6509	13.6784	19.524	0.933623	1.33261	0.0699739	0.00223171
44122	hydrophobin_2_[Gloeophyllum_trabeum_ATCC_11539]	NA	NA	NA	NA	0	0	0.461243	0	2.43833	0	0.317173	0.389754	1.53587	0.153748	0.812776	0.7476	5.28642	4.86251	NA	NA
44143	hypothetical_protein_GLOTRDRAFT_44143_[Gloeophyllum_trabeum_ATCC_11539]	NA	NA	UP	NA	6.28737	5.43533	6.59381	10.9378	13.9378	26.3201	12.6626	10.097	11.9971	6.1055	17.0653	11.5856	2.79506	1.89757	0.00823699	0.000577414
44190	hypothetical_protein_GLOTRDRAFT_44190_[Gloeophyllum_trabeum_ATCC_11539]	PHD Zn-finger protein	NA	NA	NA	34.4424	31.28	27.6268	57.3945	43.0186	49.9772	56.4253	67.9154	41.0576	31.1164	50.1301	55.1328	1.61105	1.77182	0.016759	0.0121943
44196	hypothetical_protein_GLOTRDRAFT_44196_[Gloeophyllum_trabeum_ATCC_11539]	NA	NA	NA	NA	0	0	0	0	0	0	0	0	0	0	0	0	#DIV/0!	#DIV/0!	NA	NA
44200	hypothetical_protein_GLOTRDRAFT_44200,_partial_[Gloeophyllum_trabeum_ATCC_11539]	NA	NA	NA	NA	0	0	0	0	0	0	0	0	0	0	0	0	#DIV/0!	#DIV/0!	NA	NA
44208	peptidase_C14,_partial_[Gloeophyllum_trabeum_ATCC_11539]	Metacaspase involved in regulation of apoptosis	NA	NA	NA	2.67812	2.21166	1.51699	0.188041	1.0324	0.241448	2.17823	0.66667	1.83686	2.13559	0.487296	1.56059	0.228179	0.730752	0.0153131	0.284427
44234	hypothetical_protein_GLOTRDRAFT_44234_[Gloeophyllum_trabeum_ATCC_11539]	Synaptic vesicle transporter SVOP and related transporters (major facilitator superfamily)	NA	NA	NA	0.472629	0.465814	0.213824	0.208389	0.174125	0.268118	0.237883	0.237195	0.294633	0.384089	0.216877	0.256571	0.564654	0.667998	0.120285	0.0676341
44243	hypothetical_protein_GLOTRDRAFT_44243,_partial_[Gloeophyllum_trabeum_ATCC_11539]	NA	NA	NA	NA	0	0	0	0	0	1.89391	0	0	0.799717	0	0.631304	0.266572	#DIV/0!	#DIV/0!	NA	NA
44256	hydrophobin_[Gloeophyllum_trabeum_ATCC_11539]	NA	NA	DOWN	NA	19.0915	22.7111	19.3868	4.26273	10.2643	4.53288	11.8014	11.5199	14.1538	20.3965	6.35331	12.4917	0.31149	0.612444	0.00378047	0.00248811
44259	OPT-domain-containing_protein_[Gloeophyllum_trabeum_ATCC_11539]	Sexual differentiation process protein ISP4	NA	NA	NA	10.9403	11.3783	12.0157	13.873	14.0809	20.6647	17.8569	19.6747	20.124	11.4448	16.2062	19.2185	1.41604	1.67924	0.019083	0.00025303
44279	hypothetical_protein_GLOTRDRAFT_44279_[Gloeophyllum_trabeum_ATCC_11539]	NA	NA	NA	NA	0	0	0	0	0	0	0	0	0	0	0	0	#DIV/0!	#DIV/0!	NA	NA
44298	hypothetical_protein_GLOTRDRAFT_44298_[Gloeophyllum_trabeum_ATCC_11539]	NA	NA	NA	NA	11.8264	15.4606	10.0217	6.38867	7.9396	6.52002	6.49052	5.77165	7.16877	12.4363	6.94943	6.47698	0.558804	0.520814	0.0101338	0.00172718
44304	histone_acetyltransferase_[Gloeophyllum_trabeum_ATCC_11539]	Histone acetyltransferase (MYST family)	NA	NA	NA	13.663	11.0199	12.3825	15.73	19.3429	20.8204	19.7786	26.0724	20.3363	12.3551	18.6311	22.0624	1.50797	1.78569	0.00581789	0.00139319
44306	tRNAHis_guanylyltransferase_[Gloeophyllum_trabeum_ATCC_11539]	Uncharacterized conserved protein	NA	NA	NA	13.3976	13.9321	11.4082	10.6366	9.60215	8.09281	20.0819	20.6929	24.1677	12.9126	9.44385	21.6475	0.731365	1.67646	0.0230585	0.00118579
44310	PLP-dependent_transferase,_partial_[Gloeophyllum_trabeum_ATCC_11539]	Glycine C-acetyltransferase/2-amino-3-ketobutyrate-CoA ligase	NA	UP	UP	1.43079	1.56115	1.99514	8.21472	7.25619	4.54336	4.46981	4.84828	3.48408	1.66236	6.67142	4.26739	4.01322	2.56707	0.000871684	0.00154836
44314	hypothetical_protein_GLOTRDRAFT_44314_[Gloeophyllum_trabeum_ATCC_11539]	Predicted peptidyl-tRNA hydrolase	NA	NA	NA	9.49443	8.08294	8.10536	7.91531	6.39793	6.47707	9.33813	7.80658	6.67453	8.56091	6.9301	7.93975	0.809506	0.927442	0.0450523	0.0181806
44334	Maf1-domain-containing_protein_[Gloeophyllum_trabeum_ATCC_11539]	Mod5 protein sorting/negative effector of RNA Pol III synthesis	NA	NA	UP	9.52033	9.03041	7.10002	11.8935	8.97586	12.6021	37.027	43.2114	33.2371	8.55025	11.1572	37.8252	1.30489	4.42387	0.0313775	3.35119e-05
44390	Cullin-domain-containing_protein_[Gloeophyllum_trabeum_ATCC_11539]	Cullins	NA	NA	NA	21.6188	20.7723	19.049	14.7344	17.6943	19.4751	15.2264	19.4239	15.5868	20.48	17.3013	16.7457	0.844788	0.81766	0.0258673	0.00825688
44405	hypothetical_protein_GLOTRDRAFT_44405,_partial_[Gloeophyllum_trabeum_ATCC_11539]	NA	NA	NA	NA	0	0	0	0	0	0	0	0	0	0	0	0	#DIV/0!	#DIV/0!	NA	NA
44424	winged_helix_DNA-binding_domain-containing_protein,_partial_[Gloeophyllum_trabeum_ATCC_11539]	Transcription factor of the Forkhead/HNF3 family	NA	NA	NA	38.1204	31.9275	37.3898	38.8497	38.2464	33.613	32.4227	19.3706	26.2422	35.8126	36.903	26.0118	1.03045	0.726332	0.0248751	0.0129816
44427	cytochrome_P450_[Gloeophyllum_trabeum_ATCC_11539]	Cytochrome P450 CYP4/CYP19/CYP26 subfamilies	NA	UP	UP	0.860888	0.664037	0.711646	13.5936	10.9388	6.80787	13.1924	17.2787	9.66303	0.745524	10.4468	13.3781	14.0126	17.9445	8.38668e-05	1.84232e-05
44429	hypothetical_protein_GLOTRDRAFT_44429_[Gloeophyllum_trabeum_ATCC_11539]	NA	NA	NA	DOWN	83.6438	83.6061	96.1687	61.4718	55.9167	42.63	31.6858	35.6856	34.459	87.8062	53.3395	33.9435	0.607469	0.386573	0.00681111	9.0685e-05
44431	hypothetical_protein_GLOTRDRAFT_44431,_partial_[Gloeophyllum_trabeum_ATCC_11539]	von Willebrand factor and related coagulation proteins	NA	NA	NA	4.35012	3.3206	3.02159	6.57173	11.1599	6.94079	5.0971	3.67364	6.14789	3.5641	8.22414	4.97288	2.30749	1.39527	0.0109365	0.0273784
44443	hypothetical_protein_GLOTRDRAFT_44443_[Gloeophyllum_trabeum_ATCC_11539]	Predicted membrane protein	NA	DOWN	DOWN	7.67755	7.0007	9.26037	0.418988	0.605873	0.548068	0.651007	0.854137	0.444316	7.97954	0.52431	0.64982	0.0657068	0.0814358	5.47132e-05	4.14171e-05
44444	hypothetical_protein_GLOTRDRAFT_44444,_partial_[Gloeophyllum_trabeum_ATCC_11539]	NA	NA	NA	NA	0	0	0	0	0	0	0	0	0	0	0	0	#DIV/0!	#DIV/0!	NA	NA
44457	hypothetical_protein_GLOTRDRAFT_44457_[Gloeophyllum_trabeum_ATCC_11539]	Casein kinase II, beta subunit	NA	NA	NA	33.3429	36.8647	33.3756	20.5234	18.2044	15.6012	18.1084	19.7298	19.9902	34.5278	18.1097	19.2761	0.524495	0.558279	0.00147123	0.000148459
44489	hypothetical_protein_GLOTRDRAFT_44489,_partial_[Gloeophyllum_trabeum_ATCC_11539]	NA	NA	NA	UP	5.10972	5.7443	3.6422	4.42551	4.9003	38.4729	22.7623	73.784	21.4814	4.83207	15.9329	39.3426	3.29732	8.14197	0.279258	0.00246324
44490	hypothetical_protein_GLOTRDRAFT_44490,_partial_[Gloeophyllum_trabeum_ATCC_11539]	NA	NA	NA	NA	4.00615	3.5288	2.92488	1.2351	2.39083	0.849371	3.71255	2.0133	4.32721	3.48661	1.49177	3.35102	0.427856	0.961111	0.0223372	0.204172
44514	hypothetical_protein_GLOTRDRAFT_44514_[Gloeophyllum_trabeum_ATCC_11539]	Molecular chaperone (DnaJ superfamily)	NA	NA	NA	132.484	128.135	149.597	188.936	150.299	164.96	149.049	164.137	156.136	136.739	168.065	156.441	1.2291	1.14409	0.0309673	0.00985391
44523	glycoside_hydrolase_family_16_protein_[Gloeophyllum_trabeum_ATCC_11539]	NA	GH16	DOWN	DOWN	96.4309	86.2918	114.699	1.17112	2.69331	19.3294	3.55591	1.95126	4.44178	99.1407	7.73127	3.31632	0.0779828	0.0334506	0.00796304	2.6433e-05
44528	hypothetical_protein_GLOTRDRAFT_44528,_partial_[Gloeophyllum_trabeum_ATCC_11539]	NA	NA	NA	NA	9.65001	16.643	12.0981	9.24073	9.50802	9.17723	7.65715	9.35411	7.87689	12.797	9.30866	8.29605	0.727407	0.648279	0.0496707	0.0155248
44531	catalase_[Gloeophyllum_trabeum_ATCC_11539]	Catalase	NA	NA	NA	1.12424	0.805133	3.31569	3.31022	3.58225	1.78664	3.15011	2.68211	3.50688	1.74835	2.89304	3.11303	1.65472	1.78055	0.152628	0.0886202
44548	hypothetical_protein_GLOTRDRAFT_44548_[Gloeophyllum_trabeum_ATCC_11539]	NA	GH3	NA	UP	1.82935	2.20918	2.20426	3.75742	6.51138	36.2448	4.98976	5.6445	5.69609	2.08093	15.5045	5.44345	7.45077	2.61587	0.0411401	7.07163e-05
44560	ribonuclease_HII_[Gloeophyllum_trabeum_ATCC_11539]	Ribonuclease HI	NA	NA	NA	4.75392	3.77446	4.22825	3.78416	3.67284	2.47701	4.64522	7.049	4.96256	4.25221	3.31133	5.55226	0.778732	1.30573	0.0486124	0.0176038
44561	alpha/beta-hydrolase,_partial_[Gloeophyllum_trabeum_ATCC_11539]	Serine carboxypeptidases (lysosomal cathepsin A)	NA	NA	NA	2.63228	2.65964	2.73343	1.4327	3.01677	15.4207	3.13282	4.138	3.86776	2.67512	6.62339	3.71286	2.47592	1.38792	0.585112	0.00596589
44599	hypothetical_protein_GLOTRDRAFT_44599_[Gloeophyllum_trabeum_ATCC_11539]	Ferric reductase, NADH/NADPH oxidase and related proteins	NA	NA	NA	2.87986	3.23807	3.27723	2.895	5.28323	1.7591	2.36493	2.16402	2.38355	3.13172	3.31244	2.30417	1.05771	0.735752	1	0.0031013
44645	hypothetical_protein_GLOTRDRAFT_44645_[Gloeophyllum_trabeum_ATCC_11539]	Amino acid transporters	NA	NA	NA	5.96237	6.99503	5.62225	2.92637	4.82516	3.08176	4.48247	3.73096	4.75401	6.19322	3.6111	4.32248	0.583073	0.697938	0.0136817	0.00332612
44648	S-adenosyl-L-methionine-dependent_methyltransferase_[Gloeophyllum_trabeum_ATCC_11539]	Methyltransferases	NA	NA	NA	16.6466	12.5014	13.6203	9.18784	15.9873	11.8363	27.4412	25.2986	27.0345	14.2561	12.3372	26.5914	0.865396	1.86527	0.131619	0.000496172
44658	alpha/beta-hydrolase_[Gloeophyllum_trabeum_ATCC_11539]	Predicted alpha/beta hydrolase	NA	NA	NA	14.7783	12.9356	14.3597	13.3959	10.7548	9.31238	15.6752	14.7884	15.6242	14.0245	11.1543	15.3626	0.795344	1.09541	0.031523	0.00457974
44676	SH3-domain-containing_protein_[Gloeophyllum_trabeum_ATCC_11539]	Adaptor protein GRB2, contains SH2 and SH3 domains	NA	NA	NA	36.0889	33.5468	24.3776	46.6223	43.8045	43.2246	36.1673	30.739	33.6069	31.3378	44.5505	33.5044	1.42162	1.06914	0.0133301	0.0797981
44694	DNA-binding_domain_of_Mlu1-box_binding_protein_MBP1,_partial_[Gloeophyllum_trabeum_ATCC_11539]	NA	NA	UP	UP	7.00994	9.96679	10.9701	29.5051	28.9782	50.4883	24.7603	41.2319	28.6696	9.31561	36.3239	31.5539	3.89925	3.38721	0.00230629	0.00161818
44698	P-loop_containing_nucleoside_triphosphate_hydrolase_protein_[Gloeophyllum_trabeum_ATCC_11539]	ATP-dependent DNA helicase	NA	NA	NA	0	0	0	0	0	0	0	0	0	0	0	0	#DIV/0!	#DIV/0!	NA	NA
44705	cytochrome_P450_[Gloeophyllum_trabeum_ATCC_11539]	Cytochrome P450 CYP2 subfamily	NA	NA	UP	2.3026	3.18959	1.91063	1.55928	2.36977	2.42225	7.66309	7.92788	8.42242	2.46761	2.1171	8.00446	0.857956	3.24382	0.097113	0.0002305
44707	hypothetical_protein_GLOTRDRAFT_44707_[Gloeophyllum_trabeum_ATCC_11539]	NA	NA	NA	NA	2.15889	2.14135	1.43468	0	1.01483	1.48966	1.60451	1.50061	2.24678	1.91164	0.834829	1.78397	0.436709	0.933214	0.166424	0.0723733
44715	ADP-ribosylation_[Gloeophyllum_trabeum_ATCC_11539]	NA	NA	NA	NA	1.28965	1.09087	1.74702	0	0.6579	0	0.679931	1.22348	1.06365	1.37585	0.2193	0.989022	0.159392	0.718845	0.0214987	0.0635487
44744	hypothetical_protein_GLOTRDRAFT_44744_[Gloeophyllum_trabeum_ATCC_11539]	NA	NA	NA	NA	0	0	0	0	0	0	0	0	0	0	0	0	#DIV/0!	#DIV/0!	NA	NA
44745	hypothetical_protein_GLOTRDRAFT_44745,_partial_[Gloeophyllum_trabeum_ATCC_11539]	NA	NA	NA	NA	0	0	0	0	0	0	0	0	0	0	0	0	#DIV/0!	#DIV/0!	NA	NA
44748	sugar_transporter_[Gloeophyllum_trabeum_ATCC_11539]	Predicted transporter (major facilitator superfamily)	NA	DOWN	NA	1.27809	1.16329	1.25271	0.403281	0.407605	0.242674	1.55512	1.36207	1.77404	1.23136	0.351187	1.56374	0.285202	1.26993	0.00500953	0.00983382
44755	ribosomal_protein_S8_[Gloeophyllum_trabeum_ATCC_11539]	NA	NA	NA	NA	13.1354	16.0539	19.1782	24.3305	14.6722	17.1286	23.3091	20.6379	20.7196	16.1225	18.7104	21.5555	1.16052	1.33698	0.0734325	0.00775612
44756	hypothetical_protein_GLOTRDRAFT_44756_[Gloeophyllum_trabeum_ATCC_11539]	NA	NA	NA	NA	30.1903	30.9625	30.98	34.2566	32.7786	42.2684	16.451	24.2304	18.5283	30.7109	36.4345	19.7366	1.18637	0.642656	0.0139437	0.00391122
44775	hypothetical_protein_GLOTRDRAFT_44775_[Gloeophyllum_trabeum_ATCC_11539]	NA	NA	NA	NA	2.30049	0.249493	1.14522	0.586093	0.490146	0.289606	0.933381	1.25641	1.1817	1.23173	0.455282	1.12383	0.369627	0.912399	NA	0.348035
44791	hypothetical_protein_GLOTRDRAFT_44791_[Gloeophyllum_trabeum_ATCC_11539]	NA	NA	NA	UP	5.66397	5.13623	5.60132	8.66841	9.81078	11.12	21.013	31.7487	25.9686	5.46717	9.8664	26.2435	1.80466	4.80019	0.00164041	3.70572e-05
44802	hypothetical_protein_GLOTRDRAFT_44802,_partial_[Gloeophyllum_trabeum_ATCC_11539]	NA	NA	NA	NA	0	0	0	0	0	0	0	0	0	0	0	0	#DIV/0!	#DIV/0!	NA	NA
44808	hypothetical_protein_GLOTRDRAFT_44808,_partial_[Gloeophyllum_trabeum_ATCC_11539]	RNA helicase	NA	NA	NA	4.26554	4.17493	2.75478	1.80114	2.23336	5.92271	5.00997	10.1677	6.60399	3.73175	3.31907	7.26054	0.889413	1.94561	0.996624	0.0261546
44816	hypothetical_protein_GLOTRDRAFT_44816_[Gloeophyllum_trabeum_ATCC_11539]	NA	NA	UP	UP	2.31981	2.76169	2.62647	14.3532	11.0361	17.2756	8.87806	9.62706	8.64342	2.56932	14.2217	9.04952	5.53518	3.52214	0.000131385	0.000104915
44832	hypothetical_protein_GLOTRDRAFT_44832_[Gloeophyllum_trabeum_ATCC_11539]	NA	NA	NA	UP	1.14993	1.44924	1.19266	0.909439	1.15942	1.25573	4.98791	5.48462	7.38482	1.26394	1.1082	5.95245	0.876779	4.70943	0.0588426	6.97083e-05
44870	hypothetical_protein_GLOTRDRAFT_44870_[Gloeophyllum_trabeum_ATCC_11539]	NA	NA	NA	NA	14.6865	10.9869	24.5571	7.6388	11.159	28.6507	15.2309	9.35452	15.6756	16.7435	15.8162	13.4203	0.944615	0.801524	1	0.444918
44887	hypothetical_protein_GLOTRDRAFT_44887_[Gloeophyllum_trabeum_ATCC_11539]	NA	NA	NA	NA	2.06364	3.0996	2.447	2.83007	1.92474	2.00393	2.59611	1.82049	2.23262	2.53675	2.25292	2.21641	0.888111	0.873719	0.0775382	0.0294511
44936	UPF0057-domain-containing_protein_[Gloeophyllum_trabeum_ATCC_11539]	Stress responsive protein	NA	NA	NA	458.176	483.79	402.991	323.167	322.737	323.925	288.816	251.35	247.437	448.319	323.276	262.535	0.721085	0.585598	0.00458632	0.000190572
44938	NCS_cytosine-purine_permease_[Gloeophyllum_trabeum_ATCC_11539]	NA	NA	NA	NA	17.1589	15.9182	18.4649	16.4983	12.5806	13.2133	28.7044	27.9184	27.7901	17.1806	14.0974	28.1376	0.82054	1.63775	0.0283019	0.000454196
44965	hypothetical_protein_GLOTRDRAFT_44965_[Gloeophyllum_trabeum_ATCC_11539]	FOG: Transposon-encoded proteins with TYA, reverse transcriptase, integrase domains in various combinations	NA	NA	NA	0	0	0	0	0	0	0	0	0	0	0	0	#DIV/0!	#DIV/0!	NA	NA
44978	cytochrome_P450,_partial_[Gloeophyllum_trabeum_ATCC_11539]	Cytochrome P450 CYP4/CYP19/CYP26 subfamilies	NA	NA	NA	60.1365	59.5743	59.6605	30.7731	37.1602	45.5673	39.4746	38.0714	38.6713	59.7904	37.8335	38.7391	0.632769	0.647915	0.0096577	0.000334624
44989	hypothetical_protein_GLOTRDRAFT_44989_[Gloeophyllum_trabeum_ATCC_11539]	Predicted methyltransferase	NA	NA	NA	5.40997	6.60678	6.36869	4.36409	4.09201	2.72474	7.37313	8.07665	8.45536	6.12848	3.72695	7.96838	0.608136	1.30022	0.0183388	0.00514841
44993	MFS_general_substrate_transporter_[Gloeophyllum_trabeum_ATCC_11539]	Uncharacterized conserved protein	NA	DOWN	NA	3.98608	5.03178	3.64821	1.47792	1.99254	1.34161	7.03976	7.07906	7.8013	4.22202	1.60402	7.30671	0.379918	1.73062	0.00201682	0.00162719
45026	glycoside_hydrolase_family_18_protein_[Gloeophyllum_trabeum_ATCC_11539]	Chitinase	GH18	UP	NA	44.6523	43.1684	53.5673	104.925	94.221	81.6386	100.352	78.3305	98.2403	47.1293	93.595	92.3077	1.98592	1.95861	0.000770193	0.000641503
45028	riboflavine-aldehyde-forming_enzyme,_partial_[Gloeophyllum_trabeum_ATCC_11539]	NA	NA	DOWN	DOWN	649.127	619.228	800.987	44.149	45.5084	141.94	40.3155	31.6467	52.0257	689.781	77.1992	41.3293	0.111919	0.0599166	0.00155728	1.28743e-05
45092	MFS_general_substrate_transporter_[Gloeophyllum_trabeum_ATCC_11539]	Uncharacterized conserved protein	NA	DOWN	NA	5.79774	5.65112	5.26876	1.35189	2.2425	1.24374	7.21088	5.30774	8.67445	5.57254	1.61271	7.06436	0.289404	1.26771	0.000833549	0.0400024
45094	hypothetical_protein_GLOTRDRAFT_45094_[Gloeophyllum_trabeum_ATCC_11539]	NA	NA	NA	UP	2.08554	2.16838	3.11522	1.98985	1.76364	3.01124	6.08194	4.92184	6.44863	2.45638	2.25491	5.81747	0.91798	2.36831	0.103153	0.00210225
45115	hypothetical_protein_GLOTRDRAFT_45115_[Gloeophyllum_trabeum_ATCC_11539]	NA	NA	NA	DOWN	98.5437	125.59	77.5676	84.5986	55.3548	20.3767	16.4907	30.3603	14.5358	100.567	53.4433	20.4623	0.531421	0.203469	0.0902581	0.000612154
45129	delta_9-fatty_acid_desaturase_protein_[Gloeophyllum_trabeum_ATCC_11539]	Fatty acid desaturase	NA	NA	NA	196.178	218.821	247.043	355.586	327.863	397.369	135.262	102.291	126.754	220.681	360.273	121.436	1.63255	0.550278	0.00200679	0.00084165
45136	hypothetical_protein_GLOTRDRAFT_45136_[Gloeophyllum_trabeum_ATCC_11539]	NA	NA	NA	NA	31.95	49.2086	51.9754	119.478	165.788	29.4468	29.0182	9.28709	18.5878	44.378	104.904	18.9644	2.36388	0.427338	0.20482	0.0220371
45160	P-loop_containing_nucleoside_triphosphate_hydrolase_protein_[Gloeophyllum_trabeum_ATCC_11539]	RNA helicase	NA	DOWN	NA	0.787493	0.959499	0.592853	0.280758	0.270955	0.252098	0.675743	0.643305	0.705804	0.779948	0.267937	0.674951	0.343531	0.865379	0.00464007	0.0233655
45174	hypothetical_protein_GLOTRDRAFT_45174,_partial_[Gloeophyllum_trabeum_ATCC_11539]	NA	NA	NA	NA	3.60586	3.69867	4.12565	3.66792	5.28604	4.65414	2.56765	5.79349	4.96074	3.81006	4.53604	4.44062	1.19054	1.1655	0.0661676	0.110545
45208	MFS_general_substrate_transporter_[Gloeophyllum_trabeum_ATCC_11539]	Synaptic vesicle transporter SVOP and related transporters (major facilitator superfamily)	NA	NA	UP	2.89659	3.13778	2.63867	3.07561	4.61703	3.71475	13.0953	10.4248	12.3074	2.89101	3.80246	11.9425	1.31527	4.13091	0.0225756	1.66769e-05
45233	sugar_transporter_[Gloeophyllum_trabeum_ATCC_11539]	Predicted transporter (major facilitator superfamily)	NA	NA	UP	0.537829	0.619835	0.703004	0.602202	1.26054	0.305853	1.85513	1.09047	1.65487	0.620223	0.722865	1.53349	1.16549	2.47248	0.818866	0.00231089
45259	hypothetical_protein_GLOTRDRAFT_45259,_partial_[Gloeophyllum_trabeum_ATCC_11539]	Ankyrin	NA	NA	NA	3.45071	2.98652	2.11354	0.228162	1.14261	0.147588	1.75303	1.962	2.1984	2.85026	0.506119	1.97114	0.17757	0.691568	0.0121452	0.0185976
45291	hypothetical_protein_GLOTRDRAFT_45291,_partial_[Gloeophyllum_trabeum_ATCC_11539]	FtsJ-like RNA methyltransferase	NA	NA	NA	67.945	62.8779	40.2224	27.275	29.373	8.75841	35.7429	21.6773	28.8748	57.0151	21.8021	28.765	0.382392	0.504515	0.0446406	0.0118544
45325	hypothetical_protein_GLOTRDRAFT_45325_[Gloeophyllum_trabeum_ATCC_11539]	NA	NA	NA	NA	1.07636	1.62811	2.40957	1.27023	0	0	6.12177	3.60666	5.29751	1.70468	0.423409	5.00865	0.24838	2.93817	NA	0.0119991
45335	WD40_repeat-like_protein_[Gloeophyllum_trabeum_ATCC_11539]	Notchless-like WD40 repeat-containing protein	NA	NA	NA	2.65774	3.18856	1.49167	2.2289	3.89712	2.29628	3.13482	3.18773	3.24892	2.44599	2.80743	3.19049	1.14777	1.30438	0.534502	0.173804
45355	hypothetical_protein_GLOTRDRAFT_45355,_partial_[Gloeophyllum_trabeum_ATCC_11539]	Predicted E3 ubiquitin ligase	NA	NA	NA	13.1603	13.4934	13.1148	20.296	25.3438	25.3366	19.6095	21.302	20.1128	13.2562	23.6588	20.3414	1.78473	1.53448	0.000719641	0.00049042
45373	hypothetical_protein_GLOTRDRAFT_45373_[Gloeophyllum_trabeum_ATCC_11539]	NA	NA	UP	UP	2.53892	3.02077	3.77924	7.54859	8.71311	15.2915	7.70107	8.02549	6.48549	3.11297	10.5177	7.40402	3.37867	2.37844	0.00557276	0.0036615
45377	hypothetical_protein_GLOTRDRAFT_45377_[Gloeophyllum_trabeum_ATCC_11539]	Transcription factor NF-X1, contains NFX-type Zn2+-binding and R3H domains	NA	NA	NA	21.0518	25.5404	25.6279	21.8088	17.2825	27.3374	14.6729	27.6458	15.4453	24.0734	22.1429	19.2547	0.919809	0.799832	0.126932	0.211627
45388	guanine_nucleotide_binding_protein_alpha_subunit_[Gloeophyllum_trabeum_ATCC_11539]	G-protein alpha subunit (small G protein superfamily)	NA	NA	NA	34.8494	35.9111	39.9227	36.6649	48.3402	76.5927	58.24	68.5672	60.0231	36.8944	53.8659	62.2768	1.46	1.68797	0.0866237	0.000458484
45399	CTP_synthase_[Gloeophyllum_trabeum_ATCC_11539]	CTP synthase (UTP-ammonia lyase)	NA	NA	DOWN	13.3168	13.1468	14.6823	22.6296	16.4257	7.2565	7.82719	2.96418	5.94453	13.7153	15.4372	5.57863	1.12555	0.406744	1	0.00697929
45415	hypothetical_protein_GLOTRDRAFT_45415,_partial_[Gloeophyllum_trabeum_ATCC_11539]	NA	NA	NA	NA	51.136	53.9752	47.9394	43.1866	34.4216	35.5281	34.9765	46.56	39.6187	51.0169	37.7121	40.3851	0.739209	0.791602	0.0148199	0.00547931
45417	hypothetical_protein_GLOTRDRAFT_45417,_partial_[Gloeophyllum_trabeum_ATCC_11539]	Dynein-associated protein Roadblock	NA	NA	NA	33.7243	29.0234	27.5476	39.8788	34.6584	35.5269	57.1054	50.2574	53.388	30.0985	36.6881	53.5836	1.21893	1.78028	0.0223198	0.00159287
45428	origin_recognition_complex_subunit_2_[Gloeophyllum_trabeum_ATCC_11539]	Origin recognition complex, subunit 2	NA	NA	NA	2.70157	2.9147	2.35275	1.78089	1.4056	1.53896	1.59825	1.70453	1.60338	2.65634	1.57515	1.63539	0.592979	0.615655	0.0144507	0.00311601
45430	hypothetical_protein_GLOTRDRAFT_45430_[Gloeophyllum_trabeum_ATCC_11539]	Uncharacterized conserved protein	NA	NA	NA	5.60654	5.17843	5.08347	2.59262	2.83672	3.07674	8.96647	7.48358	9.84814	5.28948	2.83536	8.76606	0.536037	1.65726	0.00455467	0.00147679
45442	WD40_repeat-like_protein_[Gloeophyllum_trabeum_ATCC_11539]	Uncharacterized conserved protein, contains WD40 repeats	NA	NA	NA	25.9899	26.1299	27.3621	24.3935	25.6162	28.7596	24.4276	28.7475	23.8474	26.494	26.2564	25.6742	0.991033	0.969057	0.0222143	0.00814004
45447	hypothetical_protein_GLOTRDRAFT_45447,_partial_[Gloeophyllum_trabeum_ATCC_11539]	NA	NA	NA	NA	1.53048	1.64149	1.05798	0.437389	0.240777	0.56323	0.569463	1.2769	1.11129	1.40998	0.413799	0.985886	0.293478	0.699218	0.0130671	0.0716699
45457	hypothetical_protein_GLOTRDRAFT_45457_[Gloeophyllum_trabeum_ATCC_11539]	Uridine permease/thiamine transporter/allantoin transport	NA	NA	NA	2.47217	3.24699	2.30123	2.18081	3.10987	3.04098	3.61774	3.53183	4.5126	2.67346	2.77722	3.88739	1.03881	1.45407	0.0534805	0.00848239
45467	nitrite_reductase_[Gloeophyllum_trabeum_ATCC_11539]	Monodehydroascorbate/ferredoxin reductase	NA	UP	NA	15.9478	14.3383	16.2464	36.0935	43.9114	25.976	8.45221	15.3892	9.37615	15.5108	35.327	11.0725	2.27757	0.713857	0.00157198	0.0614113
45502	FAD/NAD_P-binding_domain-containing_protein_[Gloeophyllum_trabeum_ATCC_11539]	NADH-dehydrogenase (ubiquinone)	NA	NA	NA	3.64049	3.80234	3.66331	3.56874	4.22143	3.15202	3.32814	2.88078	3.6879	3.70205	3.6474	3.29894	0.985238	0.891114	0.0258222	0.0064317
45504	hypothetical_protein_GLOTRDRAFT_45504_[Gloeophyllum_trabeum_ATCC_11539]	Predicted methyltransferase	NA	NA	NA	3.2583	3.78427	3.597	2.43959	2.91805	3.02996	1.62242	2.36861	1.76432	3.54652	2.79587	1.91845	0.78834	0.540939	0.0315653	0.00350763
45511	DNA_mismatch_repair_protein_MutL_[Gloeophyllum_trabeum_ATCC_11539]	DNA mismatch repair protein - MLH2/PMS1/Pms2 family	NA	NA	NA	4.16242	3.84636	4.57532	2.21543	4.1943	3.54085	4.98014	4.74462	4.41574	4.1947	3.31686	4.7135	0.790727	1.12368	0.105093	0.00684614
45519	hypothetical_protein_GLOTRDRAFT_45519,_partial_[Gloeophyllum_trabeum_ATCC_11539]	Para-hydroxybenzoate-polyprenyl transferase	NA	DOWN	DOWN	4.82894	4.97373	4.79035	1.13962	1.13882	0.881135	2.69277	1.39526	1.6917	4.86434	1.05319	1.92658	0.216513	0.396061	0.00115457	0.00192852
45532	MFS_DHA1_protein_[Gloeophyllum_trabeum_ATCC_11539]	Synaptic vesicle transporter SVOP and related transporters (major facilitator superfamily)	NA	NA	NA	22.2481	22.7071	31.8104	36.5735	32.8431	69.1107	22.0052	24.918	22.0851	25.5885	46.1758	23.0028	1.80455	0.89895	0.0442115	0.0555674
45540	hypothetical_protein_GLOTRDRAFT_45540_[Gloeophyllum_trabeum_ATCC_11539]	Conserved WD40 repeat-containing protein	NA	NA	NA	16.7876	17.2371	17.2744	13.402	15.5217	18.4798	13.0895	16.0695	13.3901	17.0997	15.8012	14.183	0.924062	0.82943	0.02317	0.00326138
45543	histone_H4_[Coprinopsis_cinerea_okayama7	Histone H4	NA	UP	NA	376.511	355.224	317.283	945.366	685.957	642.617	542.265	528.468	515.684	349.673	757.98	528.806	2.16768	1.51229	0.00127951	0.000745814
45548	Mago_nashi_protein_[Gloeophyllum_trabeum_ATCC_11539]	Exon-exon junction complex, Magoh component	NA	NA	NA	49.6014	55.5532	49.7092	78.0894	72.5224	54.4949	46.5288	37.3657	45.5834	51.6213	68.3689	43.1593	1.32443	0.836076	0.0161528	0.00645676
45569	hypothetical_protein_GLOTRDRAFT_45569,_partial_[Gloeophyllum_trabeum_ATCC_11539]	Succinate dehydrogenase membrane anchor subunit and related proteins	NA	UP	NA	369.883	328.916	384.102	1501.4	981.22	860.558	526.83	492.507	515.98	360.967	1114.39	511.772	3.08724	1.41778	0.00164041	0.00351707
45575	hypothetical_protein_GLOTRDRAFT_45575_[Gloeophyllum_trabeum_ATCC_11539]	Serine/threonine protein phosphatase	NA	NA	NA	19.8623	17.8434	32.2961	37.1309	39.3944	43.1856	31.8416	45.1101	30.3451	23.3339	39.9036	35.7656	1.71011	1.53277	0.0152622	0.0761256
45584	hypothetical_protein_GLOTRDRAFT_45584_[Gloeophyllum_trabeum_ATCC_11539]	NA	NA	NA	NA	458.745	465.546	485.302	664.83	415.533	519.865	370.426	343.716	358.446	469.864	533.409	357.53	1.13524	0.760921	0.217619	0.00122375
45604	hypothetical_protein_GLOTRDRAFT_45604_[Gloeophyllum_trabeum_ATCC_11539]	NA	NA	NA	NA	1.46721	1.70621	1.52815	1.10586	1.37098	0.46152	1.87634	1.63154	2.19633	1.56719	0.979453	1.9014	0.624974	1.21326	0.114878	0.0127729
45606	mitochondrial_outer_membrane_translocase_receptor_TOM70_[Gloeophyllum_trabeum_ATCC_11539]	Translocase of outer mitochondrial membrane complex, subunit TOM70/TOM72	NA	NA	NA	50.3742	54.3283	65.2074	91.2792	75.1927	91.6653	83.6327	85.507	77.6967	56.6366	86.0457	82.2788	1.51926	1.45275	0.00434435	0.00172582
45607	glycoside_hydrolase_[Gloeophyllum_trabeum_ATCC_11539]	NA	GH5_22	UP	UP	0.10829	0.035639	0	19.0637	38.3772	34.8252	1.30605	0.299817	1.36766	0.0479763	30.7553	0.991176	641.053	20.6597	0.000122091	0.00551098
45620	hypothetical_protein_GLOTRDRAFT_45620,_partial_[Gloeophyllum_trabeum_ATCC_11539]	6-O-methylguanine-DNA methyltransferase MGMT/MGT1, involved in DNA repair	NA	NA	NA	17.8933	17.2882	14.9794	6.3611	6.02626	7.22919	10.8381	12.3461	10.2708	16.7203	6.53885	11.1517	0.391073	0.666953	0.0293695	0.0404062
45630	glucose-inhibited_division_protein_A_subfamily,_partial_[Gloeophyllum_trabeum_ATCC_11539]	NAD/FAD-utilizing protein possibly involved in translation	NA	DOWN	NA	8.12587	6.41934	7.2684	2.63368	4.78824	3.33817	8.59736	7.86728	8.10541	7.2712	3.5867	8.19002	0.493274	1.12636	0.00924205	0.00740015
45674	amino_acid_transporter_[Gloeophyllum_trabeum_ATCC_11539]	Amino acid transporters	NA	DOWN	NA	3.14007	3.97341	3.38817	0.81318	1.6087	1.14806	3.22005	2.67718	3.57882	3.50055	1.18998	3.15868	0.33994	0.902339	0.00210252	0.0113511
45705	Aldo/keto_reductase_[Gloeophyllum_trabeum_ATCC_11539]	Aldo/keto reductase family proteins	NA	NA	NA	138.413	134.554	128.993	280.653	197.671	212.416	111.086	107.9	106.007	133.986	230.247	108.331	1.71843	0.808522	0.00419754	0.000995037
45712	hypothetical_protein_GLOTRDRAFT_45712,_partial_[Gloeophyllum_trabeum_ATCC_11539]	NA	NA	NA	NA	1.43433	4.8424	1.47688	2.44597	0	1.03983	4.15528	2.31581	6.40318	2.58454	1.16193	4.29142	0.449571	1.66042	0.232817	0.2308
45715	hypothetical_protein_GLOTRDRAFT_45715,_partial_[Gloeophyllum_trabeum_ATCC_11539]	NA	NA	DOWN	DOWN	13.039	12.2105	17.8672	1.53829	0.764811	3.75385	3.65293	4.80253	6.9737	14.3722	2.01898	5.14306	0.140478	0.357847	0.0049837	0.00230828
45725	TP53-regulating_kinase-like_protein,_partial_[Gloeophyllum_trabeum_ATCC_11539]	Serine/threonine protein kinase	NA	NA	NA	41.2937	37.1821	38.3585	28.3895	26.6961	25.1847	28.9964	24.6979	27.1519	38.9447	26.7568	26.9487	0.687044	0.691973	0.0100431	0.00155728
45743	ankyrin,_partial_[Gloeophyllum_trabeum_ATCC_11539]	FOG: Ankyrin repeat	NA	NA	NA	132.533	117.53	73.2051	151.349	116.414	54.2709	106.758	86.853	100.176	107.756	107.345	97.9292	0.996184	0.908806	1	0.360445
45763	peptidase_C1B,_bleomycin_hydrolase_[Gloeophyllum_trabeum_ATCC_11539]	Bleomycin hydrolases and aminopeptidases of cysteine protease family	NA	UP	NA	170.253	213.58	364.256	931.932	913.786	2330.54	250.72	333.081	294.159	249.363	1392.09	292.653	5.58257	1.1736	0.00449951	0.188426
45786	hypothetical_protein_GLOTRDRAFT_45786,_partial_[Gloeophyllum_trabeum_ATCC_11539]	NA	NA	NA	NA	0	0	0	0	0	0	0	0	0	0	0	0	#DIV/0!	#DIV/0!	NA	NA
45800	alcohol_dehydrogenase_GroES_domain_protein_[Gloeophyllum_trabeum_ATCC_11539]	Sorbitol dehydrogenase	NA	DOWN	DOWN	40.1528	57.3025	125.67	0.992871	0.814698	1.40341	1.83396	2.05524	1.98652	74.3751	1.07033	1.95857	0.0143909	0.0263337	0.000119171	6.92003e-05
45804	MFS_general_substrate_transporter_[Gloeophyllum_trabeum_ATCC_11539]	Synaptic vesicle transporter SVOP and related transporters (major facilitator superfamily)	NA	NA	NA	0.884987	1.52253	1.34322	0.811054	0.845266	0.833354	1.49953	1.10729	1.38738	1.25025	0.829891	1.3314	0.663783	1.06491	0.0516075	0.0541976
45842	CyP450_monooxygenase_[Gloeophyllum_trabeum_ATCC_11539]	Cytochrome P450 CYP2 subfamily	NA	NA	UP	3.71375	3.20417	3.79077	1.41321	3.00998	1.75502	9.41847	7.11353	10.8841	3.56956	2.0594	9.13869	0.576935	2.56017	0.0363821	0.000454266
45893	hypothetical_protein_GLOTRDRAFT_45736_[Gloeophyllum_trabeum_ATCC_11539]	NA	AA9	DOWN	DOWN	31.6993	19.0619	10.8643	1.72528	1.4047	0.466446	1.74866	1.26567	1.93123	20.5418	1.19881	1.64852	0.0583594	0.0802518	0.00147652	0.000258733
45916	concanavalin_A-like_lectin/glucanase_[Gloeophyllum_trabeum_ATCC_11539]	NA	GH16	DOWN	DOWN	19.2724	19.987	25.8594	0	0	0	0.0320917	0.0284657	0.0836306	21.7063	0	0.0480627	0	0.00221423	5.36179e-06	9.5383e-06
45932	hypothetical_protein_GLOTRDRAFT_45932,_partial_[Gloeophyllum_trabeum_ATCC_11539]	NA	NA	UP	UP	0	0.345886	0.984588	7.3379	5.44051	11.4382	7.53145	4.40004	8.23266	0.443491	8.07219	6.72138	18.2015	15.1556	0.00368511	0.00377491
45946	cytochrome_P450_[Gloeophyllum_trabeum_ATCC_11539]	Cytochrome P450 CYP3/CYP5/CYP6/CYP9 subfamilies	NA	NA	UP	1.1052	1.05476	1.40788	0.670888	1.5243	1.00476	4.00388	3.16402	4.12814	1.18928	1.06665	3.76535	0.896885	3.16607	0.142775	0.000192731
45952	hypothetical_protein_GLOTRDRAFT_45952_[Gloeophyllum_trabeum_ATCC_11539]	NA	NA	NA	NA	5.75215	5.19487	5.14916	1.20991	3.0898	2.04719	6.3269	8.44478	8.28617	5.36539	2.11563	7.68595	0.394311	1.4325	0.016759	0.00942288
45953	NADH_flavin_oxidoreductase/NADH_oxidase_[Gloeophyllum_trabeum_ATCC_11539]	NADH:flavin oxidoreductase/12-oxophytodienoate reductase	NA	NA	NA	3.12776	3.13601	2.31346	1.96156	1.75954	4.51213	6.28387	5.24218	5.40163	2.85908	2.74441	5.64256	0.959894	1.97356	1	0.00127471
45955	hypothetical_protein_GLOTRDRAFT_45955,_partial_[Gloeophyllum_trabeum_ATCC_11539]	NA	NA	NA	NA	7.48032	9.42804	10.7354	8.15897	7.47186	10.8366	5.53538	5.26921	6.2547	9.21458	8.82247	5.68643	0.957447	0.617112	0.0537276	0.00465821
45965	DUF6-domain-containing_protein_[Gloeophyllum_trabeum_ATCC_11539]	Permease of the drug/metabolite transporter (DMT) superfamily	NA	DOWN	DOWN	27.0233	26.3808	25.341	3.29386	1.19128	1.58322	13.3597	9.34235	12.0887	26.2484	2.02279	11.5969	0.0770634	0.441815	0.00035075	0.000257283
45981	hypothetical_protein_GLOTRDRAFT_45981,_partial_[Gloeophyllum_trabeum_ATCC_11539]	NA	NA	NA	NA	0	0	0	0	0	0	0	0	0	0	0	0	#DIV/0!	#DIV/0!	NA	NA
45987	hypothetical_protein_GLOTRDRAFT_45987,_partial_[Gloeophyllum_trabeum_ATCC_11539]	NA	NA	NA	NA	0.649857	3.7536	3.17029	2.29578	1.72074	1.95989	4.30363	7.21601	8.98136	2.52458	1.99214	6.83367	0.789096	2.70685	NA	0.0656803
45989	amino_acid_transporter_[Gloeophyllum_trabeum_ATCC_11539]	Amino acid transporters	NA	NA	NA	12.2045	16.9779	15.3295	10.3017	11.8062	18.1384	10.1113	9.97696	12.1498	14.8373	13.4155	10.746	0.90417	0.724257	0.666342	0.0117984
45992	hypothetical_protein_GLOTRDRAFT_45992,_partial_[Gloeophyllum_trabeum_ATCC_11539]	NA	NA	NA	NA	2.10447	4.5069	1.05795	0	0	0	3.4017	6.00133	8.00604	2.55644	0	5.80302	0	2.26996	NA	NA
45993	hypothetical_protein_GLOTRDRAFT_45993_[Gloeophyllum_trabeum_ATCC_11539]	Sensory transduction histidine kinase	NA	NA	NA	53.4689	57.3699	55.2818	76.2953	93.1095	79.3103	52.7987	57.235	51.328	55.3735	82.905	53.7872	1.4972	0.971353	0.00208709	0.00126039
45994	hypothetical_protein_GLOTRDRAFT_45994,_partial_[Gloeophyllum_trabeum_ATCC_11539]	Nucleolar GTPase/ATPase p130	NA	NA	NA	1.56169	1.61168	1.68538	2.06991	1.76484	1.99049	1.96881	1.7376	1.81249	1.61958	1.94175	1.83963	1.19892	1.13587	0.0405335	0.0119922
45999	YjgF-like_protein_[Gloeophyllum_trabeum_ATCC_11539]	Putative translation initiation inhibitor UK114/IBM1	NA	NA	NA	0	0	0	0	0	0	0	0	0	0	0	0	#DIV/0!	#DIV/0!	NA	NA
46015	hypothetical_protein_GLOTRDRAFT_46015,_partial_[Gloeophyllum_trabeum_ATCC_11539]	Fibrillins and related proteins containing Ca2+-binding EGF-like domains	NA	NA	UP	2.92605	2.52925	3.4766	4.25287	4.10446	4.23078	7.66559	6.62994	6.70526	2.9773	4.19604	7.00027	1.40934	2.35121	0.0325466	0.00164353
46023	glycosyl_transferase,_partial_[Gloeophyllum_trabeum_ATCC_11539]	Glycolipid 2-alpha-mannosyltransferase (alpha-1,2-mannosyltransferase)	GT15	NA	NA	34.5696	33.3228	31.0519	30.3469	23.6458	35.9431	22.6315	28.2911	22.42	32.9814	29.9786	24.4475	0.908954	0.741251	0.101	0.00308966
46026	hypothetical_protein_GLOTRDRAFT_46026_[Gloeophyllum_trabeum_ATCC_11539]	NA	NA	NA	NA	0	0	0	0	0	0	0	0	0	0	0	0	#DIV/0!	#DIV/0!	NA	NA
46027	xanthine/uracil_permease_[Gloeophyllum_trabeum_ATCC_11539]	NA	NA	NA	NA	92.0632	93.0234	94.2281	167.063	162.697	172.372	75.9285	87.5035	76.6656	93.1049	167.377	80.0326	1.79773	0.859595	0.000917084	0.00149518
46029	hypothetical_protein_GLOTRDRAFT_46029,_partial_[Gloeophyllum_trabeum_ATCC_11539]	NA	NA	NA	NA	0.181564	0	0	0	0	0.248466	0	0	0.168164	0.0605214	0.082822	0.0560546	1.36848	0.926196	NA	NA
46032	hypothetical_protein_GLOTRDRAFT_46032,_partial_[Gloeophyllum_trabeum_ATCC_11539]	NA	NA	NA	NA	0	0	0	0	0	0	0	0	0	0	0	0	#DIV/0!	#DIV/0!	NA	NA
46035	TAFII28-domain-containing_protein_[Gloeophyllum_trabeum_ATCC_11539]	Transcription initiation factor TFIID, subunit TAF11	NA	NA	NA	44.2582	44.0518	54.149	47.9267	40.9688	64.1232	86.1517	76.7812	73.5454	47.4863	51.0062	78.8261	1.07412	1.65997	0.140153	0.00406355
46069	acetyl-CoA_synthetase-like_protein_[Gloeophyllum_trabeum_ATCC_11539]	Non-ribosomal peptide synthetase/alpha-aminoadipate reductase and related enzymes	NA	NA	UP	1.21717	1.40033	1.33791	0.884069	1.34553	1.40631	2.37949	2.80817	2.96085	1.31847	1.21197	2.71617	0.919222	2.06009	0.0533325	0.000389317
46075	hypothetical_protein_GLOTRDRAFT_46075_[Gloeophyllum_trabeum_ATCC_11539]	NA	NA	NA	DOWN	38.0345	36.9753	44.8392	42.3214	35.4317	40.2656	14.7026	19.2	17.4805	39.9497	39.3395	17.1277	0.984728	0.428732	0.0331726	0.000185456
46084	hypothetical_protein_GLOTRDRAFT_46084_[Gloeophyllum_trabeum_ATCC_11539]	NA	NA	NA	NA	1.52645	1.37855	3.20669	0.906075	1.14993	0.663331	3.87587	3.46967	4.9483	2.03723	0.906444	4.09795	0.44494	2.01153	0.0435882	0.0202309
46094	hypothetical_protein_GLOTRDRAFT_46094,_partial_[Gloeophyllum_trabeum_ATCC_11539]	NA	NA	NA	NA	24.0955	19.8911	24.6492	23.6083	22.9475	31.3188	28.9419	30.6291	22.7332	22.8786	25.9582	27.4347	1.13461	1.19914	0.0605668	0.0224184
46095	hypothetical_protein_GLOTRDRAFT_46095,_partial_[Gloeophyllum_trabeum_ATCC_11539]	NA	NA	NA	NA	1.35817	1.47363	0.79443	0.907104	0.931582	0.455782	2.23479	1.81692	2.67096	1.20875	0.764823	2.24089	0.632741	1.8539	0.110769	0.0143158
46102	NADPH_dehydrogenase_[Gloeophyllum_trabeum_ATCC_11539]	NADH:flavin oxidoreductase/12-oxophytodienoate reductase	NA	NA	NA	3.89588	3.52928	6.88741	6.84376	5.22568	15.0984	4.58965	14.8445	6.20343	4.77086	9.05596	8.54587	1.89818	1.79126	0.10922	0.239802
46105	SEP-domain-containing_protein_[Gloeophyllum_trabeum_ATCC_11539]	Protein tyrosine phosphatase SHP1/Cofactor for p97 ATPase-mediated vesicle membrane fusion	NA	NA	NA	46.9584	46.8318	40.8468	48.6808	47.0405	55.4118	35.1742	38.6399	34.28	44.879	50.3777	36.0314	1.12252	0.802856	0.019083	0.00266682
46125	MFS_general_substrate_transporter_[Gloeophyllum_trabeum_ATCC_11539]	Synaptic vesicle transporter SVOP and related transporters (major facilitator superfamily)	NA	NA	NA	5.32642	4.92391	5.22805	4.04527	3.87905	3.0207	6.65877	4.49223	6.26513	5.15946	3.64834	5.80538	0.707116	1.12519	0.0179579	0.0356821
46143	hypothetical_protein_GLOTRDRAFT_46143,_partial_[Gloeophyllum_trabeum_ATCC_11539]	NA	NA	NA	NA	0	0.0700921	0	0.0815422	0	0	0	0.0929978	0.0458038	0.023364	0.0271807	0.0462672	1.16336	1.98027	NA	NA
46171	kinase-like_protein_[Gloeophyllum_trabeum_ATCC_11539]	NA	NA	NA	NA	18.7703	19.1506	16.4439	13.3533	9.59192	6.40719	10.2559	7.61854	10.5748	18.1216	9.78413	9.48307	0.539916	0.523302	0.0178401	0.000726953
46178	rRNA_adenine_dimethylase_[Gloeophyllum_trabeum_ATCC_11539]	Ribosomal RNA adenine dimethylase	NA	NA	NA	18.8915	16.112	15.938	18.822	18.6876	16.687	18.0267	18.5943	18.7694	16.9805	18.0655	18.4635	1.0639	1.08734	0.0220094	0.00532363
46200	RnaseH-domain-containing_protein_[Gloeophyllum_trabeum_ATCC_11539]	Ribonuclease H	NA	NA	NA	0	0	0	0	0	0	0	0	0	0	0	0	#DIV/0!	#DIV/0!	NA	NA
46210	alpha/beta-hydrolase_[Gloeophyllum_trabeum_ATCC_11539]	Dipeptidyl aminopeptidase	NA	NA	NA	6.63338	7.21364	6.3678	3.0765	5.05526	3.77453	5.46718	5.42878	6.56211	6.73827	3.96876	5.81936	0.588988	0.863627	0.0111009	0.00570353
46230	nitrate/nitrite_porter_[Gloeophyllum_trabeum_ATCC_11539]	NA	NA	NA	NA	14.939	19.7497	17.2393	10.6108	11.2073	10.533	8.40547	9.11019	9.58588	17.3093	10.7837	9.03385	0.622999	0.521906	0.00572534	0.000305683
46238	hypothetical_protein_GLOTRDRAFT_46238_[Gloeophyllum_trabeum_ATCC_11539]	NA	NA	NA	NA	0	0	0	0	0	0	0	0	0	0	0	0	#DIV/0!	#DIV/0!	NA	NA
46239	histone-fold-containing_protein_[Gloeophyllum_trabeum_ATCC_11539]	Class 2 transcription repressor NC2, alpha subunit (DRAP1)	NA	NA	NA	47.5189	44.3246	46.2009	52.3685	38.9871	48.2421	46.2728	63.7429	49.7918	46.0148	46.5326	53.2692	1.01125	1.15765	0.0298612	0.0155978
46243	argonaute-like_protein_[Gloeophyllum_trabeum_ATCC_11539]	Translation initiation factor 2C (eIF-2C) and related proteins	NA	NA	UP	1.04246	1.24371	0.915231	1.49906	1.54871	2.39745	1.95349	3.06259	2.61363	1.06713	1.81508	2.54324	1.70089	2.38324	0.0141521	0.00136005
46244	hypothetical_protein_GLOTRDRAFT_46244_[Gloeophyllum_trabeum_ATCC_11539]	NA	NA	NA	UP	1.0035	1.4683	1.59518	1.65214	0.992685	1.02949	3.59638	2.743	4.24473	1.35566	1.22477	3.52804	0.903451	2.60245	0.102851	0.00183968
46282	Indoleamine_2,3-dioxygenase_[Gloeophyllum_trabeum_ATCC_11539]	NA	NA	NA	NA	0.183707	0.144892	0.0838794	0.0788427	0.0439808	0.0514391	0.187114	0.188441	0.322282	0.137493	0.0580875	0.232612	0.422478	1.69182	NA	0.0767945
46298	cytochrome_P450_[Gloeophyllum_trabeum_ATCC_11539]	Cytochrome P450 CYP2 subfamily	NA	NA	UP	25.0961	21.9666	21.893	33.0151	35.0895	30.0095	61.2297	72.0019	69.2788	22.9852	32.7047	67.5035	1.42286	2.93682	0.00353432	2.14058e-05
46299	hypothetical_protein_GLOTRDRAFT_46299_[Gloeophyllum_trabeum_ATCC_11539]	NA	NA	NA	NA	0	0	0	0	0	0	0	0	0	0	0	0	#DIV/0!	#DIV/0!	NA	NA
46305	amid-like_NADH_oxidoreductase_[Gloeophyllum_trabeum_ATCC_11539]	Monodehydroascorbate/ferredoxin reductase	NA	DOWN	DOWN	479.781	557.273	195.494	12.5312	13.0298	53.643	9.68785	17.5273	7.8532	410.849	26.4013	11.6895	0.0642603	0.0284519	0.00343541	0.000171762
46310	general_substrate_transporter_[Gloeophyllum_trabeum_ATCC_11539]	Predicted transporter (major facilitator superfamily)	NA	UP	UP	3.41477	3.36156	3.60774	37.9163	49.4705	59.4435	23.4967	24.5678	22.5289	3.46135	48.9434	23.5312	14.14	6.79825	1.91352e-05	2.80046e-06
46346	kinase-like_protein_[Gloeophyllum_trabeum_ATCC_11539]	Tyrosine kinase specific for activated (GTP-bound) p21cdc42Hs	NA	NA	NA	91.8105	89.6899	55.1992	84.275	112.851	172.109	88.4163	116.858	101.996	78.8999	123.078	102.423	1.55993	1.29814	0.0826103	0.11799
46359	Yip1_domain-containing_protein,_partial_[Gloeophyllum_trabeum_ATCC_11539]	Uncharacterized conserved protein	NA	NA	NA	32.5646	35.3696	30.9852	42.525	32.162	56.5406	39.2098	49.4097	38.5543	32.9732	43.7426	42.3913	1.32661	1.28563	0.0811113	0.00726845
46364	MFS_general_substrate_transporter_[Gloeophyllum_trabeum_ATCC_11539]	Predicted transporter (major facilitator superfamily)	NA	DOWN	NA	9.23274	10.6275	12.5949	1.49285	1.68626	1.1437	7.34998	9.19702	9.9003	10.8184	1.44094	8.81577	0.133194	0.814889	6.42056e-05	0.0438479
46380	hypothetical_protein_GLOTRDRAFT_46380,_partial_[Gloeophyllum_trabeum_ATCC_11539]	NA	GH16	NA	NA	0.964277	1.15744	1.05442	0.112821	0.247087	0.437776	0.52798	0.757249	0.80192	1.05871	0.265895	0.695716	0.251149	0.657135	0.0357128	0.0379935
46388	hypothetical_protein_GLOTRDRAFT_46388,_partial_[Gloeophyllum_trabeum_ATCC_11539]	Predicted small GTPase involved in nuclear protein import	NA	NA	NA	11.5407	12.446	10.4161	9.62916	11.012	7.60072	13.4205	13.1514	13.3276	11.4676	9.41396	13.2998	0.820915	1.15977	0.0274117	0.00481596
46394	Trimethyllysine_dioxygenase,_partial_[Gloeophyllum_trabeum_ATCC_11539]	Predicted gamma-butyrobetaine,2-oxoglutarate dioxygenase	NA	NA	DOWN	17.9779	18.4148	14.9185	13.454	11.4548	11.0415	6.43134	6.21558	6.492	17.1037	11.9834	6.37964	0.700631	0.372997	0.0135842	3.70918e-05
46417	uracil-DNA_glycosylase_[Gloeophyllum_trabeum_ATCC_11539]	Uracil DNA glycosylase	NA	NA	NA	3.46796	3.87608	6.04124	3.91012	3.13555	6.54757	2.83151	4.08811	3.06519	4.46176	4.53108	3.32827	1.01554	0.745955	0.622354	0.0787597
46421	hypothetical_protein_GLOTRDRAFT_46421_[Gloeophyllum_trabeum_ATCC_11539]	NA	NA	NA	NA	1.04013	1.80889	2.41786	1.53161	1.77026	2.70039e-07	2.7697	0.236413	1.71186	1.75563	1.10062	1.57266	0.626911	0.895782	0.356279	0.651441
46429	hypothetical_protein_GLOTRDRAFT_46429_[Gloeophyllum_trabeum_ATCC_11539]	NA	NA	NA	NA	3.94335	2.29447	4.2558	0.595445	3.30795	0.381025	5.91866	4.92476	6.523	3.49787	1.42814	5.78881	0.408288	1.65495	0.0671056	0.038877
46430	hypothetical_protein_GLOTRDRAFT_46430_[Gloeophyllum_trabeum_ATCC_11539]	Uncharacterized conserved protein	NA	NA	UP	115.033	118.014	140.522	161.458	150.058	177.556	311.314	252.961	283.838	124.523	163.024	282.704	1.30919	2.2703	0.00864918	0.000266095
46434	cytochrome_P450,_partial_[Gloeophyllum_trabeum_ATCC_11539]	Cytochrome P450 CYP4/CYP19/CYP26 subfamilies	NA	DOWN	NA	4.30389	3.35919	4.55423	1.60528	2.33747	1.39914	2.30354	2.64026	3.1036	4.07244	1.78063	2.68246	0.437239	0.658688	0.00508913	0.00650389
46446	hypothetical_protein_GLOTRDRAFT_48064,_partial_[Gloeophyllum_trabeum_ATCC_11539]	NA	NA	NA	NA	0	0	0.857448	0	0	0	0	0.116611	0.625322	0.285816	0	0.247311	0	0.86528	NA	NA
46458	kinase-like_protein_[Gloeophyllum_trabeum_ATCC_11539]	Ribosomal protein S6 kinase and related proteins	NA	UP	UP	15.3654	14.8044	13.7279	29.2691	35.3312	33.5633	31.5856	32.6205	25.6748	14.6326	32.7212	29.9603	2.23619	2.04751	0.000222897	0.00021202
46469	ATP-dependent_protease_La_[Gloeophyllum_trabeum_ATCC_11539]	Mitochondrial ATP-dependent protease PIM1/LON	NA	NA	NA	31.5973	32.5123	39.1138	27.5442	28.1927	38.6492	28.9173	38.6343	28.0486	34.4078	31.462	31.8667	0.914385	0.926148	0.0345281	0.0289957
46482	Aldo/keto_reductase_[Gloeophyllum_trabeum_ATCC_11539]	Voltage-gated shaker-like K+ channel, subunit beta/KCNAB	NA	NA	NA	0.814965	1.39987	1.24868	0.737495	0.576138	8.70537	1.185	2.00003	1.20765	1.15451	3.33967	1.46423	2.89272	1.26827	1	0.083546
46499	hypothetical_protein_GLOTRDRAFT_107452_[Gloeophyllum_trabeum_ATCC_11539]	NA	GH10	UP	UP	6.24185	8.00373	6.40336	2789.12	3279.32	893.127	128.39	27.988	163.057	6.88298	2320.52	106.479	337.139	15.4698	5.32105e-05	0.00270482
46501	hypothetical_protein_GLOTRDRAFT_46501,_partial_[Gloeophyllum_trabeum_ATCC_11539]	NA	NA	NA	NA	0.159277	0.331238	0.236859	0	0.11285	0.392664	0.493079	0.75155	0.43447	0.242458	0.168505	0.5597	0.694986	2.30844	0.359558	0.053652
46502	MFS_general_substrate_transporter,_partial_[Gloeophyllum_trabeum_ATCC_11539]	NA	NA	NA	UP	0.8503	1.26193	0.675983	1.52785	2.72646	4.19695	6.72395	3.98342	9.45998	0.929403	2.81709	6.72245	3.03107	7.23308	0.0136116	0.000641503
46535	glycoside_hydrolase_[Gloeophyllum_trabeum_ATCC_11539]	NA	GH71	DOWN	NA	2.61689	2.71555	3.24347	1.67161	1.22176	1.11644	2.79191	3.12892	3.07913	2.85864	1.3366	2.99999	0.467567	1.04945	0.00686059	0.00902504
46545	carbohydrate_esterase_family_15_protein_[Daedalea_quercina_L-15889]	NA	CE15	UP	NA	9.29567	10.1565	8.47091	1135.07	1110.01	251.087	96.935	17.0064	103.923	9.30768	832.056	72.6215	89.3945	7.80233	0.000321107	0.0126256
46582	hypothetical_protein_GLOTRDRAFT_46582_[Gloeophyllum_trabeum_ATCC_11539]	NA	NA	NA	DOWN	609.354	617.437	386.858	526.712	380.168	213.981	177.786	226.715	223.594	537.883	373.62	209.365	0.694612	0.389239	0.129797	0.000416101
46606	hypothetical_protein_GLOTRDRAFT_46606_[Gloeophyllum_trabeum_ATCC_11539]	NA	NA	NA	NA	9.123	7.63563	8.00044	7.41773	7.33178	7.27585	7.0213	5.31779	7.40822	8.25303	7.34179	6.58244	0.889587	0.797579	0.0201819	0.0139035
46612	hypothetical_protein_GLOTRDRAFT_46612_[Gloeophyllum_trabeum_ATCC_11539]	FOG: Zn-finger	NA	NA	NA	126.315	114.339	125.263	97.4724	120.139	168.021	77.9153	104.781	63.7494	121.972	128.544	82.1486	1.05388	0.673504	0.389318	0.0109842
46618	hypothetical_protein_GLOTRDRAFT_46618,_partial_[Gloeophyllum_trabeum_ATCC_11539]	NA	NA	NA	NA	0.934033	1.44058	0.702968	0	0.159398	0	0.384149	0.0864547	0.249462	1.02586	0.0531327	0.240022	0.0517934	0.233971	NA	0.0174515
46622	hypothetical_protein_GLOTRDRAFT_46622_[Gloeophyllum_trabeum_ATCC_11539]	NA	NA	DOWN	DOWN	69.5369	67.1596	62.7164	5.44754	10.7548	13.4504	9.76174	7.75093	9.80115	66.471	9.88427	9.10461	0.148701	0.136971	0.000707164	3.05758e-06
46626	UvrD-helicase-domain-containing_protein,_partial_[Gloeophyllum_trabeum_ATCC_11539]	3'-5' DNA helicase	NA	NA	DOWN	0.83998	0.7543	0.897274	0.470083	0.519426	0.795864	0.0927486	0.0978267	0.240817	0.830518	0.595125	0.143797	0.71657	0.173142	0.0584696	0.00105534
46629	hypothetical_protein_GLOTRDRAFT_46629_[Gloeophyllum_trabeum_ATCC_11539]	NA	GH30	NA	UP	1.82262	2.08934	1.59218	1.53814	1.58287	1.71785	4.16142	4.03166	4.76627	1.83471	1.61295	4.31978	0.879132	2.35448	0.0376185	0.000384574
46637	hypothetical_protein_GLOTRDRAFT_46637_[Gloeophyllum_trabeum_ATCC_11539]	NA	NA	NA	NA	30.7074	21.1946	23.6286	30.071	24.0536	41.3969	27.1045	45.4606	25.55	25.1769	31.8405	32.705	1.26467	1.29901	0.0527868	0.0121228
46643	UbiA_prenyltransferase_[Gloeophyllum_trabeum_ATCC_11539]	Para-hydroxybenzoate-polyprenyl transferase	NA	NA	UP	3.58993	3.67353	3.27404	8.70159	4.31852	4.13704	7.77956	8.54958	10.4519	3.5125	5.71905	8.927	1.6282	2.5415	0.0787257	0.000210558
46655	hypothetical_protein_GLOTRDRAFT_46655_[Gloeophyllum_trabeum_ATCC_11539]	Proline synthetase co-transcribed protein	NA	NA	NA	9.49153	10.0041	11.3417	7.60326	6.74241	8.5356	8.41291	8.46999	8.62537	10.2791	7.62709	8.50275	0.741999	0.827188	0.0207786	0.00421511
46656	hypothetical_protein_GLOTRDRAFT_46656,_partial_[Gloeophyllum_trabeum_ATCC_11539]	NA	NA	NA	NA	0	0	0	0	0	0	0	0	0	0	0	0	#DIV/0!	#DIV/0!	NA	NA
46657	hypothetical_protein_GLOTRDRAFT_46657_[Gloeophyllum_trabeum_ATCC_11539]	Ras-related GTPase	NA	DOWN	NA	28.2502	24.8784	20.5886	3.4133	5.66206	4.55051	15.1769	12.7159	14.5269	24.5724	4.54196	14.1399	0.18484	0.575438	0.000216203	0.00133947
46659	Zn-dependent_oxidoreductase_[Gloeophyllum_trabeum_ATCC_11539]	Zinc-binding oxidoreductase	NA	NA	NA	12.6933	13.9548	18.1711	10.2985	9.32599	10.8969	15.9689	17.9687	16.6997	14.9397	10.1738	16.8791	0.68099	1.12981	0.0214094	0.0338647
46664	hypothetical_protein_GLOTRDRAFT_46664,_partial_[Gloeophyllum_trabeum_ATCC_11539]	NA	NA	UP	NA	872.742	785.325	806.591	1926.51	1651.04	1899.89	1002.21	1077.56	985.892	821.553	1825.81	1021.89	2.22239	1.24385	0.000553736	0.000626899
46665	hypothetical_protein_GLOTRDRAFT_46665_[Gloeophyllum_trabeum_ATCC_11539]	NA	NA	NA	NA	2.06911	0.954308	0.652374	0	0	0	0	0	0.574792	1.22527	0	0.191597	0	0.156372	NA	NA
46670	hypothetical_protein_GLOTRDRAFT_46670,_partial_[Gloeophyllum_trabeum_ATCC_11539]	Alcohol dehydrogenase, class V	NA	UP	NA	2.57208e-06	0	0	339.936	17.3303	84.5947	0.000971556	0	0	8.57359e-07	147.287	0.000323852	1.71791e+08	377.732	0.000740939	NA
46679	hypothetical_protein_GLOTRDRAFT_46679_[Gloeophyllum_trabeum_ATCC_11539]	5'-3' exonuclease XRN1/KEM1/SEP1 involved in DNA strand exchange and mRNA turnover	NA	NA	NA	14.0223	13.4457	13.6118	17.099	23.0956	26.4747	21.9998	30.9045	21.2444	13.6933	22.2231	24.7162	1.62292	1.80499	0.0057103	0.00254167
46705	hypothetical_protein_GLOTRDRAFT_46705_[Gloeophyllum_trabeum_ATCC_11539]	NA	NA	NA	NA	1.2917	0.699193	0.891787	0.865774	0.674908	0.799215	1.19145	1.25426	0.891047	0.960894	0.779966	1.11225	0.811709	1.15752	0.12738	0.0672899
46720	hypothetical_protein_GLOTRDRAFT_46720_[Gloeophyllum_trabeum_ATCC_11539]	NA	NA	NA	DOWN	102.039	80.7704	68.5089	61.6221	59.0806	41.9188	40.7584	33.7867	49.0495	83.7728	54.2072	41.1982	0.647074	0.491785	0.0163649	0.00103178
46721	hypothetical_protein_GLOTRDRAFT_46721_[Gloeophyllum_trabeum_ATCC_11539]	NA	NA	DOWN	NA	9.32933	9.81055	7.75382	1.90902	4.19097	1.54443	10.1246	5.661	9.92981	8.96457	2.54814	8.57181	0.284246	0.956189	0.00482581	0.103154
46755	Aldo/keto_reductase,_partial_[Gloeophyllum_trabeum_ATCC_11539]	Voltage-gated shaker-like K+ channel, subunit beta/KCNAB	NA	NA	DOWN	34.2757	30.1951	21.2564	22.961	16.4874	8.33915	5.8437	4.95431	6.23172	28.5757	15.9292	5.67657	0.557438	0.19865	0.0773347	6.90882e-05
46819	hypothetical_protein_GLOTRDRAFT_46819,_partial_[Gloeophyllum_trabeum_ATCC_11539]	NA	NA	NA	NA	0	0	0	0	0	0	0	0	0	0	0	0	#DIV/0!	#DIV/0!	NA	NA
46824	hypothetical_protein_GLOTRDRAFT_46824,_partial_[Gloeophyllum_trabeum_ATCC_11539]	NA	NA	NA	NA	0.507316	0.363895	0.209402	0.103064	0	0.267463	0.440606	0.534276	0.440483	0.360204	0.123509	0.471789	0.342886	1.30978	0.106082	0.0650831
46844	hypothetical_protein_GLOTRDRAFT_46844,_partial_[Gloeophyllum_trabeum_ATCC_11539]	Cytochrome P450 CYP4/CYP19/CYP26 subfamilies	NA	NA	NA	1.91302	2.77598	2.41894	3.61971	4.4271	8.31491	5.08773	5.76368	4.67173	2.36931	5.45391	5.17438	2.3019	2.18392	0.0502613	0.0199813
46847	F-actin_capping_protein,_beta_subunit_[Gloeophyllum_trabeum_ATCC_11539]	F-actin capping protein, beta subunit	NA	NA	NA	27.6722	22.8635	24.2868	49.7019	42.0703	51.3636	30.1506	31.1934	27.3914	24.9408	47.712	29.5785	1.91301	1.18595	0.000609794	0.00516744
46856	WD40_repeat-like_protein_[Gloeophyllum_trabeum_ATCC_11539]	Histone H3 (Lys4) methyltransferase complex and RNA cleavage factor II complex, subunit SWD2	NA	NA	NA	14.7342	13.6134	15.132	18.3861	13.7693	14.0056	16.2595	14.213	15.8051	14.4932	15.387	15.4259	1.06167	1.06435	0.0358765	0.00523763
46872	sugar_transporter_[Gloeophyllum_trabeum_ATCC_11539]	Predicted transporter (major facilitator superfamily)	NA	UP	UP	9.50259	7.97741	8.26603	107.605	128.564	183.527	78.6802	85.6086	75.7627	8.58201	139.899	80.0172	16.3014	9.32382	3.02773e-05	1.7245e-06
46908	proline_iminopeptidase_[Gloeophyllum_trabeum_ATCC_11539]	NA	NA	NA	NA	96.846	76.9095	66.6342	91.2665	104.301	68.0104	52.4742	40.2514	55.5605	80.1299	87.8592	49.4287	1.09646	0.616857	0.181433	0.00605213
46919	hypothetical_protein_GLOTRDRAFT_46919_[Gloeophyllum_trabeum_ATCC_11539]	NA	NA	NA	NA	5.29992	4.83011	5.25656	5.40653	4.52574	4.4923	9.15665	6.82975	7.58607	5.12886	4.80819	7.85749	0.937477	1.53201	0.0257967	0.00400313
46948	hypothetical_protein_GLOTRDRAFT_46948_[Gloeophyllum_trabeum_ATCC_11539]	NA	NA	NA	UP	11.307	10.1186	11.4519	17.3754	26.5285	18.8355	44.6439	31.843	45.452	10.9592	20.9131	40.6463	1.90828	3.70888	0.00234868	6.42999e-05
46949	hypothetical_protein_GLOTRDRAFT_46949_[Gloeophyllum_trabeum_ATCC_11539]	NA	NA	UP	NA	407.708	491.433	575.881	1289.8	1144.11	1600.19	820.652	845.5	817.408	491.674	1344.7	827.853	2.73494	1.68374	0.00172116	0.00475078
46964	Aldo/keto_reductase_[Gloeophyllum_trabeum_ATCC_11539]	Voltage-gated shaker-like K+ channel, subunit beta/KCNAB	NA	NA	NA	12.0999	16.0397	13.8222	5.9466	7.09319	142.356	16.4864	14.9456	19.3808	13.9873	51.7986	16.9376	3.70327	1.21093	1	0.0232798
46965	hypothetical_protein_GLOTRDRAFT_46965_[Gloeophyllum_trabeum_ATCC_11539]	NA	NA	NA	NA	0	0	0	0	0	0	0	0	0	0	0	0	#DIV/0!	#DIV/0!	NA	NA
46970	CRAL/TRIO_domain-containing_protein_[Gloeophyllum_trabeum_ATCC_11539]	Phosphatidylinositol transfer protein PDR16 and related proteins	NA	DOWN	NA	28.3474	29.3339	28.8311	13.1161	10.9622	8.26898	15.7952	15.4063	15.4155	28.8374	10.7824	15.539	0.373904	0.538847	0.000826636	0.000101138
46972	hypothetical_protein_GLOTRDRAFT_46972,_partial_[Gloeophyllum_trabeum_ATCC_11539]	NA	NA	NA	NA	0.471157	0.31083	0.230192	0	0	0	0.34547	0.200281	0.302768	0.337393	0	0.282839	0	0.838309	NA	NA
46992	glutathione_peroxidase_[Gloeophyllum_trabeum_ATCC_11539]	Glutathione peroxidase	NA	NA	NA	100.643	83.8038	95.3152	120.333	104.175	87.5432	87.3425	53.4286	78.1433	93.254	104.017	72.9714	1.11542	0.782502	0.0434756	0.0707133
47015	hypothetical_protein_GLOTRDRAFT_48064,_partial_[Gloeophyllum_trabeum_ATCC_11539]	NA	NA	NA	NA	0	0	0.857448	0	0	0	0	0.116611	0.625322	0.285816	0	0.247311	0	0.86528	NA	NA
47083	WD-40_repeat-containing_protein_[Gloeophyllum_trabeum_ATCC_11539]	G-protein beta subunit-like protein GNB1L, contains WD repeats	NA	NA	NA	3.15323	3.25667	3.20566	2.74121	2.00982	2.41517	3.93943	3.86227	4.33157	3.20519	2.38873	4.04442	0.745271	1.26184	0.025372	0.00473301
47084	S-adenosyl-L-methionine-dependent_methyltransferase_[Gloeophyllum_trabeum_ATCC_11539]	Proliferation-associated nucleolar protein (NOL1)	NA	NA	DOWN	7.06109	6.15008	7.88013	4.11267	5.19065	2.81466	3.68885	2.63837	2.80276	7.03043	4.03933	3.04333	0.574549	0.432879	0.0203928	0.000414845
47111	alpha,alpha-trehalose-phosphate_synthase_TPS1_subunit_[Gloeophyllum_trabeum_ATCC_11539]	Trehalose-6-phosphate synthase component TPS1 and related subunits	GT20	NA	DOWN	81.9345	84.9589	80.1806	77.9806	58.7097	43.0254	16.6601	16.12	13.7233	82.358	59.9052	15.5011	0.727376	0.188216	0.0884254	4.19772e-06
47126	hypothetical_protein_GLOTRDRAFT_47126,_partial_[Gloeophyllum_trabeum_ATCC_11539]	NA	NA	UP	UP	2.83806	2.78198	2.51045	5.30916	6.82531	6.09654	23.1274	16.341	21.8044	2.71016	6.077	20.4243	2.2423	7.53618	0.000622411	1.00688e-05
47137	hypothetical_protein_GLOTRDRAFT_47137_[Gloeophyllum_trabeum_ATCC_11539]	5'-3' exonuclease XRN1/KEM1/SEP1 involved in DNA strand exchange and mRNA turnover	NA	NA	NA	49.6642	56.8429	49.2203	58.5534	86.0687	96.1277	80.658	100.989	78.51	51.9091	80.2499	86.7189	1.54597	1.67059	0.0274117	0.00300135
47151	glycoside_hydrolase_family_17_protein_[Gloeophyllum_trabeum_ATCC_11539]	NA	GH17	UP	NA	286.03	266.041	292.398	551.515	469.948	663.239	275.309	296.724	303.502	281.49	561.567	291.845	1.99498	1.03679	0.00138964	0.00106231
47166	hypothetical_protein_GLOTRDRAFT_47166_[Gloeophyllum_trabeum_ATCC_11539]	Peroxisomal NUDIX hydrolase	NA	NA	NA	7.4456	7.84001	7.38929	11.4629	8.9455	9.91471	7.72311	6.20628	7.93161	7.5583	10.1077	7.287	1.3373	0.964106	0.0167036	0.00794288
47185	hypothetical_protein_GLOTRDRAFT_47185_[Gloeophyllum_trabeum_ATCC_11539]	NA	NA	DOWN	NA	6.47366	6.87906	6.32969	2.14949	3.0112	1.56698	9.1107	5.40296	8.69872	6.5608	2.24256	7.73746	0.341812	1.17935	0.00212901	0.0890355
47196	RAI1-domain-containing_protein_[Gloeophyllum_trabeum_ATCC_11539]	Nuclear 5'-3' exoribonuclease-interacting protein, Rai1p	NA	NA	NA	7.48532	8.9558	8.61574	7.29614	7.99735	7.99965	12.356	14.0195	13.7137	8.35228	7.76438	13.3631	0.929611	1.59993	0.0206156	0.000818278
47201	hypothetical_protein_GLOTRDRAFT_47201_[Gloeophyllum_trabeum_ATCC_11539]	NA	NA	NA	NA	0.65051	1.28928	0.734901	0.245148	0.135914	0.394489	0.985514	0.855329	1.23065	0.891565	0.258517	1.02383	0.289959	1.14835	0.0256366	0.0631574
47202	hypothetical_protein_GLOTRDRAFT_47202_[Gloeophyllum_trabeum_ATCC_11539]	Uncharacterized conserved protein, contains CCCH-type Zn-finger	NA	NA	NA	28.1731	26.7453	25.3975	21.7268	17.9692	19.4857	25.0643	33.9543	24.0024	26.772	19.7272	27.6737	0.736862	1.03368	0.0189475	0.0546619
47223	SAICAR_synthase-like_protein_[Gloeophyllum_trabeum_ATCC_11539]	Phosphatidylinositol-4-phosphate 5-kinase	NA	NA	NA	35.2373	35.9554	32.9363	24.5495	31.2783	34.6097	27.4621	34.0078	27.492	34.7097	30.1458	29.654	0.868514	0.854344	0.038572	0.00596589
47242	hypothetical_protein_GLOTRDRAFT_47242_[Gloeophyllum_trabeum_ATCC_11539]	NA	NA	DOWN	DOWN	21.3104	21.4733	30.6694	3.62889	5.62228	5.59501	7.5256	8.43357	9.01674	24.4844	4.94873	8.32531	0.202118	0.340025	0.000514729	0.000283286
47264	Formyltransferase_[Gloeophyllum_trabeum_ATCC_11539]	Methionyl-tRNA formyltransferase	NA	DOWN	NA	13.9373	16.2263	16.4757	6.40627	6.15546	5.37765	20.0844	20.068	25.0314	15.5464	5.97979	21.7279	0.384641	1.39762	0.000309428	0.00443816
47282	hypothetical_protein_GLOTRDRAFT_47282,_partial_[Gloeophyllum_trabeum_ATCC_11539]	NA	NA	NA	NA	13.6211	14.5435	6.61928	9.16962	8.92889	6.49093	6.83314	7.35278	6.45127	11.5946	8.19648	6.87906	0.70692	0.593298	0.36517	0.0792367
47300	fungal_hydrophobin_[Gloeophyllum_trabeum_ATCC_11539]	NA	NA	NA	NA	6.57867	5.67365	6.46649	19.7894	11.173	8.29045	10.5827	13.4864	11.4734	6.2396	13.0843	11.8475	2.09697	1.89876	0.0694789	0.00941053
47310	FMN-linked_oxidoreductase_[Gloeophyllum_trabeum_ATCC_11539]	tRNA-dihydrouridine synthase	NA	NA	UP	4.13232	3.9833	3.19391	4.66788	5.39979	4.3626	7.37684	7.19604	8.87747	3.76985	4.81009	7.81678	1.27594	2.0735	0.0203483	0.000706569
47383	hypothetical_protein_GLOTRDRAFT_47383_[Gloeophyllum_trabeum_ATCC_11539]	NA	GT32	NA	NA	13.8764	13.4978	13.2479	9.44072	9.79337	9.7065	11.4341	10.3879	11.6477	13.5407	9.64686	11.1565	0.712433	0.823925	0.0112802	0.00336411
47390	S-adenosyl-L-methionine-dependent_methyltransferase_[Gloeophyllum_trabeum_ATCC_11539]	Hydroxyindole-O-methyltransferase and related SAM-dependent methyltransferases	NA	NA	UP	0.072768	0.28819	0.360104	0.0803871	0.133252	0.262473	1.17419	1.02607	0.968463	0.240354	0.158704	1.05624	0.660294	4.39453	0.241049	0.00708353
47391	hypothetical_protein_GLOTRDRAFT_47391_[Gloeophyllum_trabeum_ATCC_11539]	NA	NA	NA	NA	12.8983	13.2776	10.8071	16.8416	18.8367	10.9315	22.2363	15.2624	22.4599	12.3276	15.5366	19.9862	1.26031	1.62125	0.127624	0.00970064
47436	hypothetical_protein_GLOTRDRAFT_47436_[Gloeophyllum_trabeum_ATCC_11539]	NA	NA	NA	NA	2.39212	2.21502	0.670927	1.89601	1.80455	0	2.5986	2.31978	2.67361	1.75936	1.23352	2.53067	0.701119	1.4384	0.49048	0.222631
47460	DUF1769-domain-containing_protein_[Gloeophyllum_trabeum_ATCC_11539]	NA	NA	NA	NA	12.2701	14.0662	15.3862	12.6071	12.4201	14.6983	21.6456	24.6009	22.8278	13.9075	13.2418	23.0248	0.952138	1.65557	0.0295334	0.00117807
47524	hypothetical_protein_GLOTRDRAFT_47524,_partial_[Gloeophyllum_trabeum_ATCC_11539]	NA	NA	NA	NA	33.1755	31.9811	29.2161	25.3543	28.0052	37.1582	22.3809	25.0311	18.1552	31.4575	30.1726	21.8558	0.959152	0.69477	0.0469689	0.00410581
47548	MFS_general_substrate_transporter_[Gloeophyllum_trabeum_ATCC_11539]	Permease of the major facilitator superfamily	NA	NA	UP	10.2581	10.0413	9.48731	12.626	13.3427	13.1979	34.0022	29.168	33.2013	9.92892	13.0555	32.1239	1.3149	3.23538	0.00747183	1.09434e-05
47556	hypothetical_protein_GLOTRDRAFT_47556_[Gloeophyllum_trabeum_ATCC_11539]	NA	NA	DOWN	NA	1.07674	0.929606	1.3171	0.489313	0.522975	0.247209	0.942556	0.778344	1.02403	1.10782	0.419832	0.914977	0.378972	0.825928	0.00918811	0.015268
47557	hypothetical_protein_GLOTRDRAFT_47557_[Gloeophyllum_trabeum_ATCC_11539]	NA	NA	NA	NA	0	0	0	0	0	0	0	0	0	0	0	0	#DIV/0!	#DIV/0!	NA	NA
47568	FKBP-like_protein_[Gloeophyllum_trabeum_ATCC_11539]	Parvulin-like peptidyl-prolyl cis-trans isomerase	NA	UP	UP	53.6078	51.9409	52.4389	138.445	129.799	176.987	109.938	113.834	118.192	52.6625	148.41	113.988	2.81814	2.16449	0.000254382	8.37955e-05
47572	hypothetical_protein_GLOTRDRAFT_47572_[Gloeophyllum_trabeum_ATCC_11539]	NA	NA	NA	NA	4.21809	4.69198	3.37493	2.69402	3.66608	6.49569	5.72343	15.3834	6.24406	4.095	4.28526	9.11696	1.04646	2.22636	0.311018	0.0585537
47586	hypothetical_protein_GLOTRDRAFT_47586_[Gloeophyllum_trabeum_ATCC_11539]	NA	NA	NA	NA	24.7156	21.4778	20.2646	34.8134	36.1445	40.3026	24.4473	21.9958	23.1534	22.1527	37.0868	23.1988	1.67415	1.04723	0.00181281	0.00520831
47615	PIG-P-domain-containing_protein_[Gloeophyllum_trabeum_ATCC_11539]	N-acetylglucosaminyltransferase complex, subunit PIG-P, required for phosphatidylinositol biosynthesis	NA	NA	NA	9.42026	9.30091	9.06977	7.53478	7.70298	7.71802	9.12141	9.43017	11.7896	9.26365	7.65193	10.1137	0.826017	1.09177	0.0241347	0.00926973
47636	ADF-like_domain-containing_protein_[Gloeophyllum_trabeum_ATCC_11539]	Drebrins and related actin binding proteins	NA	NA	NA	78.3648	75.9452	69.7265	120.452	115.545	110.744	147.441	111.629	140.368	74.6788	115.58	133.146	1.5477	1.78292	0.000953173	0.000865915
47645	terpenoid_synthase_[Gloeophyllum_trabeum_ATCC_11539]	NA	NA	DOWN	NA	7.47492	4.65713	4.511	0.720326	1.53375	1.16959	3.76238	2.91242	3.82248	5.54768	1.14122	3.49909	0.205712	0.630731	0.00159138	0.0244076
47667	histone-fold-containing_protein_[Gloeophyllum_trabeum_ATCC_11539]	Histone 2A	NA	DOWN	DOWN	144.204	150.789	147.571	13.0734	19.9036	6.92111	7.95649	2.6945	3.88293	147.521	13.2994	4.84464	0.0901521	0.0328403	0.000384806	4.6456e-05
47682	hypothetical_protein_GLOTRDRAFT_47682_[Gloeophyllum_trabeum_ATCC_11539]	NA	NA	NA	NA	0	0	0	0	0	0	0	0	0	0	0	0	#DIV/0!	#DIV/0!	NA	NA
[truncated: 10,112 more rows]

## Sheet: GH
proteinId	CAZy	DEG(Cel)	DEG(Cedar)	Average(Glc)	Average(Cel)	Average(Cedar)	Cel/Glc	Cedar/Glc	Cel_Q-value	Cedar_Q-value
[truncated: 207 more rows]

[truncated: 1 more sheets: AA]
